# Supplementary material for: Murine interfollicular epidermal differentiation is gradualistic with GRHL3 controlling progression from stem to transition cell states
Source: Nat Commun. 2020 Oct 28;11:5434. doi: 10.1038/s41467-020-19234-6 (PMC7595230; doi:10.1038/s41467-020-19234-6)
Supplement: Supplementary file 4 — Supplementary Data 1 [file 41467_2020_19234_MOESM4_ESM.xlsx]

## Sheet: Figure 1B
Supplementary Data 1.			Gene lists related to each figure and cell quality control info
	gene
01_IFE-BA	Ifitm3
01_IFE-BA	Isg15
01_IFE-BA	Iigp1
01_IFE-BA	Oasl2
01_IFE-BA	Ifit1
01_IFE-BA	Tspo
01_IFE-BA	Stat1
01_IFE-BA	Ifi44
01_IFE-BA	Bst2
01_IFE-BA	Irf7
01_IFE-BA	H2-T22
01_IFE-BA	Psme2
01_IFE-BA	H2-T23
01_IFE-BA	Lgals9
01_IFE-BA	H2-D1
01_IFE-BA	S100a6
01_IFE-BA	Irgm1
01_IFE-BA	Zbp1
01_IFE-BA	Cxcl10
01_IFE-BA	Ifi35
01_IFE-BA	Rtp4
01_IFE-BA	Phf11d
01_IFE-BA	Psmb10
01_IFE-BA	Tap1
01_IFE-BA	Ube2l6
01_IFE-BA	Mx1
01_IFE-BA	Ifi27l2a
01_IFE-BA	Apol9b
01_IFE-BA	Usp18
01_IFE-BA	Npc2
01_IFE-BA	Ly6a
01_IFE-BA	Ly6e
01_IFE-BA	Rsad2
01_IFE-BA	Psmb9
01_IFE-BA	Psmb8
01_IFE-BA	Apol9a
01_IFE-BA	Tpm2
01_IFE-BA	Oas1a
01_IFE-BA	Xaf1
01_IFE-BA	Nmi
01_IFE-BA	Urah
01_IFE-BA	Tubb6
01_IFE-BA	H2-K1
01_IFE-BA	Krt6a
01_IFE-BA	B2m
01_IFE-BA	Parp9
01_IFE-BA	Dtx3l
01_IFE-BA	Psme1
01_IFE-BA	Krt16
01_IFE-BA	Gbp2
01_IFE-BA	Tapbp
01_IFE-BA	Gbp3
01_IFE-BA	Tor3a
01_IFE-BA	Shisa5
01_IFE-BA	Ddx58
01_IFE-BA	Irf9
01_IFE-BA	Rnf213
01_IFE-BA	Parp14
01_IFE-BA	Ogfr
01_IFE-BA	Ifih1
01_IFE-BA	BC117090
01_IFE-BA	Chmp4b
01_IFE-BA	Igtp
01_IFE-BA	Rnf114
01_IFE-BA	Tgfbi
01_IFE-BA	Xdh
01_IFE-BA	Samhd1
01_IFE-BA	Naa20
01_IFE-BA	Acadl
01_IFE-BA	Tap2
01_IFE-BA	Ccdc86
01_IFE-BA	Aqp3
01_IFE-BA	Klf5
01_IFE-BA	Psme2b
01_IFE-BA	Ghr
01_IFE-BA	Mafb
01_IFE-BA	Wnt4
01_IFE-BA	Trim12a
01_IFE-BA	Slfn2
01_IFE-BA	Rnh1
01_IFE-BA	Krtdap
01_IFE-BA	Col17a1
01_IFE-BA	Snap23
01_IFE-BA	Ep300
01_IFE-BA	Gsto1
01_IFE-BA	Lgals3
01_IFE-BA	Plek2
01_IFE-BA	Rab11a
01_IFE-BA	Parp12
01_IFE-BA	Arpc1b
01_IFE-BA	Adam8
01_IFE-BA	Eif2ak2
01_IFE-BA	Parp10
01_IFE-BA	Midn
01_IFE-BA	Sft2d3
01_IFE-BA	Slc2a1
01_IFE-BA	Pak6
01_IFE-BA	Ces2g
01_IFE-BA	Gsn
01_IFE-BA	Trim29
01_IFE-BA	Hspa4
01_IFE-BA	Acaa1a
01_IFE-BA	Iqgap1
01_IFE-BA	Elf1
01_IFE-BA	Rab3d
01_IFE-BA	Orc3
01_IFE-BA	Avpi1
01_IFE-BA	Tacstd2
01_IFE-BA	Ddx24
01_IFE-BA	Susd4
01_IFE-BA	Igfbp2
01_IFE-BA	Mitd1
01_IFE-BA	Anxa8
01_IFE-BA	Arf4
01_IFE-BA	Vps37b
01_IFE-BA	Prkcdbp
01_IFE-BA	Rnpep
01_IFE-BA	Fam160a2
01_IFE-BA	Atp6v1d
01_IFE-BA	Fam46a
01_IFE-BA	Dck
01_IFE-BA	BC100530
01_IFE-BA	Apip
01_IFE-BA	Neat1
01_IFE-BA	Aldh3b2
01_IFE-BA	Eps8l2
01_IFE-BA	Cpne2
01_IFE-BA	Gm12942
01_IFE-BA	Pcgf5
01_IFE-BA	Pkp3
01_IFE-BA	Carhsp1
01_IFE-BA	Clic4
01_IFE-BA	Dapk3
01_IFE-BA	Wdr61
01_IFE-BA	Tor1aip2
01_IFE-BA	Sema4b
01_IFE-BA	Efhd2
01_IFE-BA	Stfa2
01_IFE-BA	H19
01_IFE-BA	Mgst3
01_IFE-BA	Sh3bgrl3
01_IFE-BA	Lgals8
01_IFE-BA	Ckmt1
01_IFE-BA	Slc10a7
01_IFE-BA	Cdkn1a
01_IFE-BA	Ints3
01_IFE-BA	Anpep
01_IFE-BA	Mvb12a
01_IFE-BA	Anxa1
02_IFE-B	Krt15
02_IFE-B	Igfbp2
02_IFE-B	Wnt4
02_IFE-B	Sparc
02_IFE-B	Txndc17
02_IFE-B	Cxcl14
02_IFE-B	Col17a1
02_IFE-B	Nbl1
02_IFE-B	Ackr4
02_IFE-B	H19
02_IFE-B	Ifitm3
02_IFE-B	Lmo1
02_IFE-B	Ccl27a
02_IFE-B	Postn
02_IFE-B	Prkcdbp
02_IFE-B	S100a11
02_IFE-B	Ahnak2
02_IFE-B	Fam162a
02_IFE-B	Wnt10a
02_IFE-B	Jun
02_IFE-B	Aqp3
02_IFE-B	Sfn
02_IFE-B	Slc2a1
02_IFE-B	Fos
02_IFE-B	Bcam
02_IFE-B	Tgfbi
02_IFE-B	Rnase4
02_IFE-B	Slc1a3
02_IFE-B	Anxa8
02_IFE-B	Pdlim1
02_IFE-B	S100a10
02_IFE-B	Kcnk2
02_IFE-B	Lamb3
02_IFE-B	Jund
02_IFE-B	Ckmt1
02_IFE-B	Net1
02_IFE-B	Htra1
02_IFE-B	Ass1
02_IFE-B	Wls
02_IFE-B	Gas1
02_IFE-B	Tacstd2
02_IFE-B	Gnai1
02_IFE-B	S100a16
02_IFE-B	Klf5
02_IFE-B	Junb
02_IFE-B	Klk10
02_IFE-B	Gadd45b
02_IFE-B	Ppp1r14a
02_IFE-B	Mgst3
02_IFE-B	Oat
02_IFE-B	Sult5a1
02_IFE-B	Avpi1
02_IFE-B	Ier2
02_IFE-B	Agrp
02_IFE-B	Dusp1
02_IFE-B	Urah
02_IFE-B	Wnt16
02_IFE-B	Cyr61
02_IFE-B	Dst
02_IFE-B	Ccnd2
02_IFE-B	Fam213a
02_IFE-B	Pou3f1
02_IFE-B	Fgfbp1
02_IFE-B	Ptrf
02_IFE-B	Tspo
02_IFE-B	Cdh13
02_IFE-B	Itgb4
02_IFE-B	Stfa1
02_IFE-B	Kremen2
02_IFE-B	Col7a1
02_IFE-B	Satb1
02_IFE-B	Celsr1
02_IFE-B	Serpinb10
02_IFE-B	Atf3
02_IFE-B	Dlk2
02_IFE-B	Sh3d21
02_IFE-B	Lypd6b
02_IFE-B	Plek2
02_IFE-B	Wnt7b
02_IFE-B	Sox15
02_IFE-B	Btg2
02_IFE-B	Ajuba
02_IFE-B	Egr1
02_IFE-B	Igf2
02_IFE-B	Itga6
02_IFE-B	Use1
02_IFE-B	Cyp4b1
02_IFE-B	Neat1
02_IFE-B	Antxr1
02_IFE-B	Cbs
02_IFE-B	Ifitm10
02_IFE-B	Ehd2
02_IFE-B	Tmem132a
02_IFE-B	Dgcr6
02_IFE-B	Pkp1
02_IFE-B	Ccdc3
02_IFE-B	Slc22a4
02_IFE-B	Socs3
02_IFE-B	Dnajb1
02_IFE-B	Pkp3
02_IFE-B	Mef2a
02_IFE-B	Fst
02_IFE-B	Hotairm1
02_IFE-B	Slc27a3
02_IFE-B	Rnh1
02_IFE-B	Pltp
02_IFE-B	Ahcyl2
02_IFE-B	Pdgfc
02_IFE-B	Gstm2
02_IFE-B	Irx4
02_IFE-B	Nfkbia
02_IFE-B	Ppp1r14b
02_IFE-B	Pou2f3
02_IFE-B	Pnrc1
02_IFE-B	Wnt3
02_IFE-B	Gata3
02_IFE-B	Gstm1
02_IFE-B	Tubb6
02_IFE-B	Sema3f
02_IFE-B	Clstn1
02_IFE-B	Ackr3
02_IFE-B	Cpxm2
02_IFE-B	Trp53i11
02_IFE-B	Hist1h1c
02_IFE-B	Tnc
02_IFE-B	Limd1
02_IFE-B	Cfap57
02_IFE-B	Fgfr2
02_IFE-B	Ier3
02_IFE-B	Cbr2
02_IFE-B	Tppp3
02_IFE-B	Sytl1
02_IFE-B	Wnt6
02_IFE-B	Col18a1
02_IFE-B	Trp63
02_IFE-B	Lef1
02_IFE-B	Gas6
02_IFE-B	Mat2b
02_IFE-B	Serpinb6a
02_IFE-B	Rgmb
02_IFE-B	Ripk4
02_IFE-B	Bcl11b
02_IFE-B	Tsc22d1
03_IFE-D	Ly6d
03_IFE-D	Krt1
03_IFE-D	Krtdap
03_IFE-D	Lgals3
03_IFE-D	BC100530
03_IFE-D	Dmkn
03_IFE-D	Sfn
03_IFE-D	Gltp
03_IFE-D	Npl
03_IFE-D	Stfa1
03_IFE-D	Stfa3
03_IFE-D	Aqp3
03_IFE-D	Clca3a2
03_IFE-D	Gcat
03_IFE-D	Rab25
03_IFE-D	Anxa1
03_IFE-D	Lypd3
03_IFE-D	Mafb
03_IFE-D	S100a16
03_IFE-D	Calm4
03_IFE-D	Fam162a
03_IFE-D	Tmprss4
03_IFE-D	Urah
03_IFE-D	Klf5
03_IFE-D	Il34
03_IFE-D	Endou
03_IFE-D	Tacstd2
03_IFE-D	Serpinb5
03_IFE-D	Jup
03_IFE-D	Krt15
03_IFE-D	Tmem45a
03_IFE-D	Capns2
03_IFE-D	Fam25c
03_IFE-D	Pycard
03_IFE-D	Rhov
03_IFE-D	Ckmt1
03_IFE-D	Gsto1
03_IFE-D	Rnh1
03_IFE-D	Them5
03_IFE-D	Fos
03_IFE-D	Pkp1
03_IFE-D	Fabp5
03_IFE-D	Ctsc
03_IFE-D	Dsg1a
03_IFE-D	Serpinb12
03_IFE-D	Aldh3b2
03_IFE-D	Ces2g
03_IFE-D	Cdkn1a
03_IFE-D	Klf4
03_IFE-D	Gadl1
03_IFE-D	Ptgs1
03_IFE-D	Ahnak2
03_IFE-D	Dsc3
03_IFE-D	Aldoa
03_IFE-D	Dsp
03_IFE-D	Ier2
03_IFE-D	Sbsn
03_IFE-D	Fgfbp1
03_IFE-D	Elovl4
03_IFE-D	Zfp750
03_IFE-D	Il17rc
03_IFE-D	Trim29
03_IFE-D	Anxa8
03_IFE-D	Sult2b1
03_IFE-D	Lancl1
03_IFE-D	Csta1
03_IFE-D	Agpat3
03_IFE-D	Krt16
03_IFE-D	Junb
03_IFE-D	Tmem238
03_IFE-D	Ezr
03_IFE-D	Barx2
03_IFE-D	Rab3d
03_IFE-D	Eif6
03_IFE-D	Mettl7a1
03_IFE-D	Metrnl
03_IFE-D	Hes1
03_IFE-D	Smtnl2
03_IFE-D	Zfp36
03_IFE-D	Mgst3
03_IFE-D	Pou3f1
03_IFE-D	2610528J11Rik
03_IFE-D	S100a14
03_IFE-D	F3
03_IFE-D	Smagp
03_IFE-D	Dgcr6
03_IFE-D	Skint1
03_IFE-D	Polr1d
03_IFE-D	Sdr16c5
03_IFE-D	Ankrd22
03_IFE-D	Gpt
03_IFE-D	Il20rb
03_IFE-D	Sptssa
03_IFE-D	Nab1
03_IFE-D	Adtrp
03_IFE-D	Hpgds
03_IFE-D	H2afj
03_IFE-D	Acaa2
03_IFE-D	Anxa7
03_IFE-D	Ahnak
03_IFE-D	Mt1
03_IFE-D	Acsl1
03_IFE-D	H19
03_IFE-D	Ano1
03_IFE-D	Tppp3
03_IFE-D	Cebpa
03_IFE-D	Tuba4a
03_IFE-D	Pla2g2f
03_IFE-D	Sdc1
03_IFE-D	Dnajb1
03_IFE-D	Kctd1
03_IFE-D	Zfp706
03_IFE-D	Pkp3
03_IFE-D	Oas1f
03_IFE-D	Paqr5
03_IFE-D	Klk8
03_IFE-D	Evpl
03_IFE-D	Plek2
03_IFE-D	Klf3
03_IFE-D	Fam46a
03_IFE-D	Ell2
03_IFE-D	Eef2k
03_IFE-D	Tmem40
03_IFE-D	Plbd1
03_IFE-D	Stard10
03_IFE-D	Parp10
03_IFE-D	Rab38
03_IFE-D	Hadh
03_IFE-D	Calm5
03_IFE-D	Car13
03_IFE-D	Prom2
03_IFE-D	2610528A11Rik
03_IFE-D	1810011O10Rik
03_IFE-D	Mgst2
03_IFE-D	Gng12
03_IFE-D	Dtx2
03_IFE-D	Neat1
03_IFE-D	Plxdc2
03_IFE-D	Rnase4
03_IFE-D	Degs1
03_IFE-D	Il1rn
03_IFE-D	Lamp2
03_IFE-D	Ak2
03_IFE-D	Rora
03_IFE-D	Kdm5b
03_IFE-D	Rab11a
03_IFE-D	Ostf1
03_IFE-D	Bzw1
03_IFE-D	Nsun2
03_IFE-D	Ppl
03_IFE-D	Ppp1r14b
03_IFE-D	Hsd17b7
03_IFE-D	Dynlt3
03_IFE-D	Kcnk2
03_IFE-D	Abhd14b
03_IFE-D	Asprv1
03_IFE-D	Emp1
03_IFE-D	Myc
03_IFE-D	Taf13
03_IFE-D	2010107G23Rik
03_IFE-D	Nrarp
03_IFE-D	Irx3
03_IFE-D	Chmp4b
03_IFE-D	Pgap2
03_IFE-D	Prnp
03_IFE-D	Stard5
03_IFE-D	Cstb
03_IFE-D	Cd109
03_IFE-D	Acad9
03_IFE-D	Aig1
03_IFE-D	Cpxm2
03_IFE-D	Bcl7c
03_IFE-D	Pfkl
03_IFE-D	Postn
03_IFE-D	Ybx3
03_IFE-D	Kcnk7
03_IFE-D	Rhbg
03_IFE-D	Ndufa4l2
03_IFE-D	Wnt7b
03_IFE-D	Hist1h1c
03_IFE-D	Hspa1a
03_IFE-D	Sod2
03_IFE-D	Arl4a
03_IFE-D	Sgpp1
03_IFE-D	Gas1
03_IFE-D	Lad1
03_IFE-D	Foxn3
03_IFE-D	Ociad2
03_IFE-D	Smox
03_IFE-D	Igf2
04_IFE-TD	Krt1
04_IFE-TD	Calm4
04_IFE-TD	Ly6g6c
04_IFE-TD	Them5
04_IFE-TD	Serpinb12
04_IFE-TD	Npl
04_IFE-TD	Fabp5
04_IFE-TD	Sbsn
04_IFE-TD	Stfa3
04_IFE-TD	Fam25c
04_IFE-TD	Tmem45a
04_IFE-TD	BC100530
04_IFE-TD	Lgals3
04_IFE-TD	Krtdap
04_IFE-TD	Gltp
04_IFE-TD	Lypd3
04_IFE-TD	Ly6d
04_IFE-TD	Rab25
04_IFE-TD	Elovl4
04_IFE-TD	Gcat
04_IFE-TD	Tmprss4
04_IFE-TD	Pycard
04_IFE-TD	Dmkn
04_IFE-TD	Tdh
04_IFE-TD	Sult2b1
04_IFE-TD	Sfn
04_IFE-TD	Tuba4a
04_IFE-TD	Klf4
04_IFE-TD	Anxa1
04_IFE-TD	Serpinb5
04_IFE-TD	Lor
04_IFE-TD	Rbp2
04_IFE-TD	Endou
04_IFE-TD	Gsto1
04_IFE-TD	Ndufa4l2
04_IFE-TD	Csta1
04_IFE-TD	Acer1
04_IFE-TD	Oas1f
04_IFE-TD	Agpat3
04_IFE-TD	Jup
04_IFE-TD	S100a16
04_IFE-TD	Tmem40
04_IFE-TD	Dsg1a
04_IFE-TD	Gjb5
04_IFE-TD	Aldh3b2
04_IFE-TD	F3
04_IFE-TD	Cysrt1
04_IFE-TD	Clic3
04_IFE-TD	Cst6
04_IFE-TD	Higd1a
04_IFE-TD	Ankrd35
04_IFE-TD	Aqp3
04_IFE-TD	Casp14
04_IFE-TD	2610528A11Rik
04_IFE-TD	S100a11
04_IFE-TD	Tgm3
04_IFE-TD	Asprv1
04_IFE-TD	Pla2g2f
04_IFE-TD	Stfa1
04_IFE-TD	Rab11a
04_IFE-TD	Rdh12
04_IFE-TD	Rnase1
04_IFE-TD	Tprg
04_IFE-TD	Dgat2
04_IFE-TD	Dsp
04_IFE-TD	Gadl1
04_IFE-TD	Fam57a
04_IFE-TD	Rhov
04_IFE-TD	Calm5
04_IFE-TD	Ly6g6e
04_IFE-TD	Ces2g
04_IFE-TD	Efna3
04_IFE-TD	Pkp1
04_IFE-TD	Ptgs1
04_IFE-TD	Smagp
04_IFE-TD	Nupr1
04_IFE-TD	4833423E24Rik
04_IFE-TD	Hebp2
04_IFE-TD	Sdr16c6
04_IFE-TD	Klk8
04_IFE-TD	Ggct
04_IFE-TD	Mafb
04_IFE-TD	Cdkn2b
04_IFE-TD	Dapl1
04_IFE-TD	Adh1
04_IFE-TD	Zfp706
04_IFE-TD	H2afj
04_IFE-TD	Dbi
04_IFE-TD	Trim29
04_IFE-TD	Gsta2
04_IFE-TD	Prdx5
04_IFE-TD	Capns2
04_IFE-TD	Urah
04_IFE-TD	Fam213b
04_IFE-TD	Rnh1
04_IFE-TD	Fam162a
04_IFE-TD	Serpinb3b
04_IFE-TD	Rab3d
04_IFE-TD	Chit1
04_IFE-TD	Tuba8
04_IFE-TD	Il34
04_IFE-TD	Metrnl
04_IFE-TD	Eif6
04_IFE-TD	Paqr5
04_IFE-TD	Adtrp
04_IFE-TD	Sdr16c5
04_IFE-TD	Alox12
04_IFE-TD	Il1rn
04_IFE-TD	Ggh
04_IFE-TD	Gng12
04_IFE-TD	Pvrl4
04_IFE-TD	Irx3
04_IFE-TD	Il17rc
04_IFE-TD	Krt16
04_IFE-TD	Serpinb3a
04_IFE-TD	Ace2
04_IFE-TD	Psapl1
04_IFE-TD	Evpl
04_IFE-TD	Ablim1
04_IFE-TD	Cdkn1a
04_IFE-TD	Ephx3
04_IFE-TD	Ezr
04_IFE-TD	Gpt
04_IFE-TD	Tmem238
04_IFE-TD	Agpat4
04_IFE-TD	Smtnl2
04_IFE-TD	Gm94
04_IFE-TD	Stard5
04_IFE-TD	Gsdmc
04_IFE-TD	Il1f5
04_IFE-TD	Elovl1
04_IFE-TD	Tacstd2
04_IFE-TD	Teddm3
04_IFE-TD	Aldoa
04_IFE-TD	Fhl2
04_IFE-TD	Sphk1
04_IFE-TD	Skint9
04_IFE-TD	Il20rb
04_IFE-TD	Pla2g4f
04_IFE-TD	Car13
04_IFE-TD	Dhrs7
04_IFE-TD	Skint1
04_IFE-TD	Acsl1
04_IFE-TD	Bpifc
04_IFE-TD	Mgst2
04_IFE-TD	Anxa8
04_IFE-TD	Serpinb2
04_IFE-TD	Ckmt1
04_IFE-TD	Chmp4b
04_IFE-TD	Clca3a2
04_IFE-TD	Dkkl1
04_IFE-TD	Stfa2
04_IFE-TD	S100a14
04_IFE-TD	Ctsc
04_IFE-TD	Dusp22
04_IFE-TD	Rora
04_IFE-TD	Klk5
04_IFE-TD	Cebpa
04_IFE-TD	Ostf1
04_IFE-TD	Zfp750
04_IFE-TD	Rhbg
04_IFE-TD	Hspb1
04_IFE-TD	Ahnak2
04_IFE-TD	Pdzk1ip1
04_IFE-TD	Arhgap24
04_IFE-TD	Ptgr1
04_IFE-TD	1810037I17Rik
04_IFE-TD	Sytl1
04_IFE-TD	Tgm1
04_IFE-TD	Slc31a2
04_IFE-TD	Spink5
04_IFE-TD	Kctd1
04_IFE-TD	Smim5
04_IFE-TD	Emc9
04_IFE-TD	2610528J11Rik
04_IFE-TD	Grhl1
04_IFE-TD	Klf3
04_IFE-TD	Plxdc2
04_IFE-TD	Ak2
04_IFE-TD	Hspa1a
04_IFE-TD	Pinlyp
04_IFE-TD	Tmem79
04_IFE-TD	Cited4
04_IFE-TD	H60c
04_IFE-TD	Aox4
04_IFE-TD	Nipal1
04_IFE-TD	Eef2k
04_IFE-TD	Prom2
04_IFE-TD	Ankrd22
04_IFE-TD	Anxa7
04_IFE-TD	Degs1
04_IFE-TD	Acsbg1
04_IFE-TD	Dlx5
04_IFE-TD	Clu
04_IFE-TD	Polr1d
04_IFE-TD	Barx2
04_IFE-TD	Sdc1
04_IFE-TD	Hcar2
04_IFE-TD	Vat1
04_IFE-TD	Ahnak
04_IFE-TD	Klf5
04_IFE-TD	Pvrl1
04_IFE-TD	Dgcr6
04_IFE-TD	Orm1
04_IFE-TD	Fam46a
04_IFE-TD	Klk11
04_IFE-TD	Sptssa
04_IFE-TD	Sgpp1
04_IFE-TD	Gdpd2
04_IFE-TD	Bscl2
04_IFE-TD	Klk13
04_IFE-TD	Elovl7
04_IFE-TD	Ccdc64b
04_IFE-TD	Mapk13
04_IFE-TD	Sptlc3
04_IFE-TD	Hpgds
04_IFE-TD	Mboat2
04_IFE-TD	Fgfbp1
04_IFE-TD	1110008P14Rik
04_IFE-TD	Fam129b
04_IFE-TD	Crabp2
04_IFE-TD	Polr3g
04_IFE-TD	Mvk
04_IFE-TD	Apoc1
04_IFE-TD	Tppp3
04_IFE-TD	Clca2
04_IFE-TD	Nrarp
04_IFE-TD	Hsdl2
04_IFE-TD	Cfap57
04_IFE-TD	Galnt6
04_IFE-TD	Lipm
04_IFE-TD	Pxmp4
04_IFE-TD	Glrx
04_IFE-TD	Arg2
04_IFE-TD	Cltb
04_IFE-TD	Abhd5
04_IFE-TD	Dsc3
04_IFE-TD	Rab38
04_IFE-TD	Mapkapk3
04_IFE-TD	2310007B03Rik
04_IFE-TD	Nipal4
04_IFE-TD	Mmp2
04_IFE-TD	Cyp2f2
04_IFE-TD	Aldoc
04_IFE-TD	P3h4
04_IFE-TD	BC117090
04_IFE-TD	Ano1
04_IFE-TD	Mettl7a1
04_IFE-TD	Avpi1
04_IFE-TD	Acad9
04_IFE-TD	2010107G23Rik
04_IFE-TD	Map3k6
04_IFE-TD	Ppl
04_IFE-TD	Ralbp1
04_IFE-TD	Cbr3
04_IFE-TD	Egln3
04_IFE-TD	Sec14l2
04_IFE-TD	Taf13
04_IFE-TD	Nipal2
04_IFE-TD	Nhp2
04_IFE-TD	Pkp3
04_IFE-TD	Ndrg2
04_IFE-TD	Cstb
04_IFE-TD	Dynlt3
04_IFE-TD	Rcn1
04_IFE-TD	Osbpl1a
04_IFE-TD	Engase
04_IFE-TD	Ociad2
04_IFE-TD	Abhd14b
04_IFE-TD	Klc3
04_IFE-TD	Hadh
04_IFE-TD	Tuft1
04_IFE-TD	Clip4
04_IFE-TD	Mycbp
04_IFE-TD	Hsd17b7
04_IFE-TD	Esrp2
04_IFE-TD	Rab27b
04_IFE-TD	Lad1
04_IFE-TD	Hacd2
04_IFE-TD	Stard10
04_IFE-TD	Clip1
04_IFE-TD	Fam83a
04_IFE-TD	Kcnk7
04_IFE-TD	Pfkl
04_IFE-TD	Tmem41a
04_IFE-TD	Psen1
04_IFE-TD	Mall
04_IFE-TD	Gale
04_IFE-TD	Nsun2
04_IFE-TD	Plbd1
04_IFE-TD	Gpr87
04_IFE-TD	Ephb6
04_IFE-TD	Lancl1
04_IFE-TD	Kdm5b
04_IFE-TD	Gjb4
04_IFE-TD	Stap2
04_IFE-TD	Rab10
04_IFE-TD	Tnks1bp1
04_IFE-TD	Blmh
04_IFE-TD	Pdlim2
04_IFE-TD	Wdr61
04_IFE-TD	Gipc1
04_IFE-TD	Herpud1
04_IFE-TD	Sptbn2
04_IFE-TD	Bicd2
04_IFE-TD	Atp6v0b
04_IFE-TD	Atp6v1b2
04_IFE-TD	Tmem123
04_IFE-TD	Ybx3
04_IFE-TD	Dpp3
04_IFE-TD	Mocs2
04_IFE-TD	Tprgl
04_IFE-TD	Eps8l2
04_IFE-TD	Mfsd5
04_IFE-TD	Cyb561
04_IFE-TD	Palld
04_IFE-TD	Bag1
04_IFE-TD	Rps6kb2
04_IFE-TD	Pls3
04_IFE-TD	Ctnnbip1
04_IFE-TD	Tmem54
04_IFE-TD	Ormdl2
04_IFE-TD	Tubb2a
04_IFE-TD	Parl
04_IFE-TD	Fam83g
04_IFE-TD	Bag2
04_IFE-TD	Ebp
04_IFE-TD	Tmem9b
04_IFE-TD	Prnp
04_IFE-TD	Eno1
04_IFE-TD	Dbnl
04_IFE-TD	Pim3
04_IFE-TD	Ssr4
04_IFE-TD	Htatip2
04_IFE-TD	Tmem43
04_IFE-TD	Nab1
04_IFE-TD	Ier2
04_IFE-TD	Uchl3
04_IFE-TD	Polb
04_IFE-TD	Tlcd1
04_IFE-TD	2410015M20Rik
04_IFE-TD	Yif1a
04_IFE-TD	Cd109
04_IFE-TD	Hagh
04_IFE-TD	Ift20
04_IFE-TD	Bcl7c
04_IFE-TD	Gjb3
04_IFE-TD	Prdx6
04_IFE-TD	Cds1
04_IFE-TD	Gm16136
04_IFE-TD	Serpinb7
04_IFE-TD	Pusl1
04_IFE-TD	Cldn4
04_IFE-TD	Thop1
04_IFE-TD	Vti1b
04_IFE-TD	Rer1
04_IFE-TD	Ell2
04_IFE-TD	Asns
04_IFE-TD	Eif1ad
04_IFE-TD	Uqcr11
04_IFE-TD	Scamp2
04_IFE-TD	Atp6v1a
04_IFE-TD	Zfp36
04_IFE-TD	Agpat5
04_IFE-TD	Tiam1
04_IFE-TD	Smox
04_IFE-TD	Ccdc115
04_IFE-TD	Dusp14
04_IFE-TD	Ide
04_IFE-TD	Uck2
04_IFE-TD	Cebpb
04_IFE-TD	Gid8
04_IFE-TD	Sar1b
04_IFE-TD	Hdlbp
04_IFE-TD	Chmp2a
04_IFE-TD	Enah
04_IFE-TD	Mien1
04_IFE-TD	Pon2
04_IFE-TD	Plpp2
04_IFE-TD	Arf6
04_IFE-TD	Cops7a
04_IFE-TD	Dhrs1
04_IFE-TD	Trappc6a
04_IFE-TD	Bzw1
04_IFE-TD	Desi1
04_IFE-TD	Hcfc1r1
04_IFE-TD	1810058I24Rik
04_IFE-TD	Srpk1
04_IFE-TD	Ctsd
04_IFE-TD	Ndufc1
04_IFE-TD	Sqle
04_IFE-TD	Nt5dc2
04_IFE-TD	Aes
04_IFE-TD	Gsn
05_HF-I	Cdca3
05_HF-I	Birc5
05_HF-I	Hmgb2
05_HF-I	Tubb4b
05_HF-I	Ube2c
05_HF-I	Cdca8
05_HF-I	Ccnb2
05_HF-I	Arl6ip1
05_HF-I	H2afv
05_HF-I	Nusap1
05_HF-I	Cenpa
05_HF-I	Tuba1b
05_HF-I	Ccnb1
05_HF-I	Cdc20
05_HF-I	H2afx
05_HF-I	Racgap1
05_HF-I	Smc4
05_HF-I	Stmn1
05_HF-I	Cdk1
05_HF-I	Cenpf
05_HF-I	Ccna2
05_HF-I	Spc24
05_HF-I	H2afz
05_HF-I	Tacc3
05_HF-I	Aurkb
05_HF-I	Plk1
05_HF-I	Top2a
05_HF-I	Calm2
05_HF-I	Hmgb1
05_HF-I	Spc25
05_HF-I	Kif20a
05_HF-I	Kif22
05_HF-I	Ccdc34
05_HF-I	Pbk
05_HF-I	Tpx2
05_HF-I	Ckap2l
05_HF-I	Hn1
05_HF-I	Kif23
05_HF-I	Bub3
05_HF-I	Aurka
05_HF-I	Prc1
05_HF-I	Tuba1c
05_HF-I	Fam64a
05_HF-I	2810417H13Rik
05_HF-I	Cks2
05_HF-I	Ckap2
05_HF-I	Anp32e
05_HF-I	Tmpo
05_HF-I	Ptn
05_HF-I	Cenpe
05_HF-I	Lmo1
05_HF-I	Mxd3
05_HF-I	Cks1b
05_HF-I	Knstrn
05_HF-I	Cdkn3
05_HF-I	Bcam
05_HF-I	Kif11
05_HF-I	Ska1
05_HF-I	Nde1
05_HF-I	Incenp
05_HF-I	Wbp5
05_HF-I	Lockd
05_HF-I	Kifc1
05_HF-I	Cdc25c
05_HF-I	Cdkn2c
05_HF-I	Krt17
05_HF-I	Shcbp1
05_HF-I	Melk
05_HF-I	Clic1
05_HF-I	Cxcl14
05_HF-I	Kif2c
05_HF-I	H1f0
05_HF-I	Ran
05_HF-I	Fbxo5
05_HF-I	Tk1
05_HF-I	Smc2
05_HF-I	Psrc1
05_HF-I	Cenpm
05_HF-I	Lmnb1
05_HF-I	Ncapd2
05_HF-I	Hmmr
05_HF-I	Cdkn2d
05_HF-I	Rangap1
05_HF-I	Mki67
05_HF-I	Bub1b
05_HF-I	Ptms
05_HF-I	Nek2
05_HF-I	Mis18bp1
05_HF-I	Pmf1
05_HF-I	Dek
05_HF-I	H1fx
05_HF-I	Cdc25b
05_HF-I	Mad2l1
05_HF-I	Srsf3
05_HF-I	Nucks1
05_HF-I	Gpsm2
05_HF-I	Sostdc1
05_HF-I	2700094K13Rik
05_HF-I	Rnf26
05_HF-I	Ndc80
05_HF-I	Fzr1
05_HF-I	Cenpp
05_HF-I	Cdca2
05_HF-I	Esco2
05_HF-I	Asf1b
05_HF-I	Cenpl
05_HF-I	Lsm2
05_HF-I	Rrm1
05_HF-I	Hmgb3
05_HF-I	Dbf4
05_HF-I	Emp1
05_HF-I	Rad21
05_HF-I	Hmgn2
05_HF-I	Hist1h1b
05_HF-I	Pdgfa
05_HF-I	Anln
05_HF-I	Gas6
05_HF-I	Epcam
05_HF-I	Ect2
05_HF-I	Tsen34
05_HF-I	Kif20b
05_HF-I	Foxm1
05_HF-I	Fam83d
05_HF-I	Ddx39b
05_HF-I	Sapcd2
05_HF-I	Anp32b
05_HF-I	Miip
05_HF-I	Srsf2
05_HF-I	Srsf7
05_HF-I	Gas1
05_HF-I	Hdgf
05_HF-I	Ubald2
05_HF-I	Tyms
05_HF-I	Cenpn
05_HF-I	Sgol1
05_HF-I	Ywhah
05_HF-I	Dlgap5
05_HF-I	Cit
05_HF-I	Hist1h2ae
05_HF-I	Nup37
05_HF-I	Lbr
05_HF-I	Cdca5
05_HF-I	Gmnn
05_HF-I	Rhno1
05_HF-I	Ptch1
05_HF-I	Cep57
05_HF-I	Pdlim1
05_HF-I	Sae1
05_HF-I	Cdca4
05_HF-I	Ube2t
05_HF-I	Mis18a
05_HF-I	Hsp90b1
05_HF-I	Phgdh
05_HF-I	Nfib
05_HF-I	Casc5
05_HF-I	Psip1
05_HF-I	Tagln2
05_HF-I	Anapc5
05_HF-I	Terf1
05_HF-I	Trip13
05_HF-I	Neil3
05_HF-I	Lsm3
05_HF-I	Cnih2
05_HF-I	H2afy
05_HF-I	Bora
05_HF-I	Cenpw
05_HF-I	Mnd1
05_HF-I	Mrfap1
05_HF-I	Ccng2
05_HF-I	Fst
05_HF-I	Hp1bp3
05_HF-I	Cmc2
05_HF-I	Exosc8
05_HF-I	Hjurp
05_HF-I	Ngfrap1
05_HF-I	Cav1
05_HF-I	Pthlh
05_HF-I	Pltp
05_HF-I	Calm3
05_HF-I	Sox9
05_HF-I	Dut
05_HF-I	Trim59
05_HF-I	Sap30
05_HF-I	Nrm
05_HF-I	Dnph1
05_HF-I	Hsp90aa1
05_HF-I	Cbx1
05_HF-I	Serpinb6a
05_HF-I	Lfng
05_HF-I	Hmgn5
05_HF-I	Dnajc9
05_HF-I	Ezh2
05_HF-I	Irx2
05_HF-I	Sh3bp4
05_HF-I	S100a10
05_HF-I	Prkcdbp
05_HF-I	Sfpq
05_HF-I	Mbd3
05_HF-I	Fbln1
05_HF-I	Cks1brt
05_HF-I	Sox4
05_HF-I	Prdx4
05_HF-I	Atp6v1b1
05_HF-I	Snrpd1
05_HF-I	Cenph
05_HF-I	Hmgcs2
05_HF-I	Alyref
05_HF-I	Rab34
05_HF-I	Rad51
05_HF-I	Odf2
05_HF-I	Reep4
05_HF-I	Hist1h1e
05_HF-I	Usp1
05_HF-I	Phip
05_HF-I	Ilf2
05_HF-I	Hnrnpu
05_HF-I	Hspg2
05_HF-I	Cenpu
05_HF-I	Opa3
05_HF-I	Rdm1
05_HF-I	Dcn
05_HF-I	Cntfr
05_HF-I	Pkmyt1
05_HF-I	Igsf9
05_HF-I	G3bp1
05_HF-I	Hmgn3
05_HF-I	Nxt1
05_HF-I	Brd8
05_HF-I	Col4a1
05_HF-I	Ddx39
05_HF-I	Fam216a
05_HF-I	Hdac1
05_HF-I	Pnrc2
05_HF-I	Setd8
05_HF-I	Irx4
05_HF-I	Smc6
05_HF-I	Cdca7l
05_HF-I	Nsmce4a
05_HF-I	Ryk
05_HF-I	Rnaseh2c
05_HF-I	Add3
05_HF-I	Eif4e
05_HF-I	Plet1
05_HF-I	Id3
05_HF-I	Lap3
05_HF-I	Prss35
05_HF-I	Cltb
05_HF-I	Arl4c
05_HF-I	Mycn
05_HF-I	Edn1
05_HF-I	Tubb6
05_HF-I	Ass1
05_HF-I	Tgfb3
05_HF-I	Hoxa7
06_HF-II	Krt17
06_HF-II	Lap3
06_HF-II	Ung
06_HF-II	Cntfr
06_HF-II	Mfap2
06_HF-II	Nfib
06_HF-II	Lhx2
06_HF-II	Stmn1
06_HF-II	Nrtn
06_HF-II	Igfbp7
06_HF-II	Ucp2
06_HF-II	Sostdc1
06_HF-II	Gins2
06_HF-II	Tbx1
06_HF-II	Aprt
06_HF-II	Cpxm1
06_HF-II	Ccnd1
06_HF-II	Mycn
06_HF-II	Mcm6
06_HF-II	Hmgcs2
06_HF-II	Cald1
06_HF-II	Bgn
06_HF-II	Gstm5
06_HF-II	Rab34
06_HF-II	Mcm5
06_HF-II	Il11ra1
06_HF-II	Fgfr1
06_HF-II	Prss35
06_HF-II	Dut
06_HF-II	Siva1
06_HF-II	Cltb
06_HF-II	Tgfb3
06_HF-II	Fam132a
06_HF-II	Edn1
06_HF-II	Syce2
06_HF-II	Ptn
06_HF-II	Moxd1
06_HF-II	Fxyd3
06_HF-II	Nap1l1
06_HF-II	Wbp5
06_HF-II	Anp32b
06_HF-II	Nasp
06_HF-II	Mcm2
06_HF-II	Ifitm2
06_HF-II	Hmgb1
06_HF-II	Ndufa11
06_HF-II	Sox9
06_HF-II	Cdc42ep3
06_HF-II	Nsg1
06_HF-II	Bcam
06_HF-II	Marcksl1
06_HF-II	Dctpp1
06_HF-II	Pdgfa
06_HF-II	Rpa2
06_HF-II	Creb5
06_HF-II	Dhfr
06_HF-II	Shmt1
06_HF-II	Mcm3
06_HF-II	Tipin
06_HF-II	Mcm4
06_HF-II	Cdca7
06_HF-II	Tk1
06_HF-II	Timp3
06_HF-II	Rfc2
06_HF-II	Serpinh1
06_HF-II	Col4a1
06_HF-II	Pcna
06_HF-II	Rrm2
06_HF-II	Atp6v1b1
06_HF-II	Alcam
06_HF-II	Pfn2
06_HF-II	Irx2
06_HF-II	H2afy2
06_HF-II	Fkbp4
06_HF-II	Set
06_HF-II	Dek
06_HF-II	Chst2
06_HF-II	Fkbp3
06_HF-II	Sema3b
06_HF-II	Dtymk
06_HF-II	Lig1
06_HF-II	Etv4
06_HF-II	Maged1
06_HF-II	Cav1
06_HF-II	Mcm7
06_HF-II	Bzw2
06_HF-II	Id3
06_HF-II	Tspan3
06_HF-II	Cd24a
06_HF-II	S100a6
06_HF-II	Phgdh
06_HF-II	Rfc4
06_HF-II	Gmnn
06_HF-II	Tpm1
06_HF-II	Apex1
06_HF-II	Gpc3
06_HF-II	Col27a1
06_HF-II	Chaf1b
06_HF-II	Pdia6
06_HF-II	Gja1
06_HF-II	Prim1
06_HF-II	Hoxc8
06_HF-II	Dnajc9
06_HF-II	Bcl2
06_HF-II	Rac3
06_HF-II	Rfc5
06_HF-II	Adk
06_HF-II	Isyna1
06_HF-II	Rfc3
06_HF-II	Ssrp1
06_HF-II	Ctnnal1
06_HF-II	Cdt1
06_HF-II	Ptch1
06_HF-II	Tcf3
06_HF-II	Cadm1
06_HF-II	Dtl
06_HF-II	Galk1
06_HF-II	Gclm
06_HF-II	Rbmxl1
06_HF-II	Gm5860
06_HF-II	Col4a2
06_HF-II	Aplp2
06_HF-II	Uhrf1
06_HF-II	Paics
06_HF-II	Ddx39b
06_HF-II	Cdca7l
06_HF-II	Pygb
06_HF-II	Fubp1
06_HF-II	Peli1
06_HF-II	Hat1
06_HF-II	Itpk1
06_HF-II	Snrpa1
06_HF-II	Idh3a
06_HF-II	Me1
06_HF-II	Sms
06_HF-II	Hnrnpf
06_HF-II	Ywhaq
06_HF-II	E2f1
06_HF-II	Srsf7
06_HF-II	Mrpl13
06_HF-II	Lrig1
06_HF-II	Fndc4
06_HF-II	Sumo3
06_HF-II	Fxyd6
06_HF-II	Nfatc1
06_HF-II	Trip6
06_HF-II	Gmpr
06_HF-II	Gpc4
06_HF-II	Arl3
06_HF-II	Rfc1
06_HF-II	Psmc3ip
06_HF-II	Sh3bp4
06_HF-II	Rbbp7
06_HF-II	Hells
06_HF-II	Fen1
06_HF-II	2610524H06Rik
06_HF-II	Fam69b
06_HF-II	Pold2
06_HF-II	Itpa
06_HF-II	Snrnp40
06_HF-II	Hspd1
06_HF-II	Scarb1
06_HF-II	Nmral1
06_HF-II	Psip1
06_HF-II	Znhit1
06_HF-II	Hnrnpm
06_HF-II	Adamts17
06_HF-II	Lfng
06_HF-II	Apitd1
06_HF-II	Dmd
06_HF-II	Vdr
06_HF-II	Adamts1
06_HF-II	Oaz2
06_HF-II	Lasp1
06_HF-II	Rcn2
06_HF-II	Cib2
06_HF-II	Adgrg1
06_HF-II	0610007P14Rik
06_HF-II	Bok
06_HF-II	Capg
06_HF-II	Fbln1
06_HF-II	Nop58
06_HF-II	Usp1
06_HF-II	Acat2
06_HF-II	Tax1bp1
06_HF-II	Nme4
06_HF-II	Tgm5
06_HF-II	Rad51
06_HF-II	Prdx4
06_HF-II	2810417H13Rik
06_HF-II	Gas6
06_HF-II	Ramp1
06_HF-II	Crip2
06_HF-II	Acot1
06_HF-II	Rhoc
06_HF-II	Tyms
06_HF-II	Smoc2
07_HF-III	Sp5
07_HF-III	Lhx2
07_HF-III	Shh
07_HF-III	Mfap2
07_HF-III	Ptn
07_HF-III	Pdgfa
07_HF-III	Bmp2
07_HF-III	Slc40a1
07_HF-III	3632451O06Rik
07_HF-III	Fam13a
07_HF-III	Cadm1
07_HF-III	Fn1
07_HF-III	Bmp4
07_HF-III	Ovol2
07_HF-III	Notum
07_HF-III	Cygb
07_HF-III	Wif1
07_HF-III	Nkd1
07_HF-III	Pdzrn3
07_HF-III	Bmp7
07_HF-III	Stmn1
07_HF-III	Sox4
07_HF-III	Smoc2
07_HF-III	Nrp2
07_HF-III	Ctnnb1
07_HF-III	Ptch2
07_HF-III	Tgfb2
07_HF-III	Ctsl
07_HF-III	Gpc3
07_HF-III	Fkbp11
07_HF-III	Csrp2
07_HF-III	Basp1
07_HF-III	Tspan18
07_HF-III	Bach2
07_HF-III	Dusp6
07_HF-III	Gtf2ird1
07_HF-III	Gadd45g
07_HF-III	Flrt3
07_HF-III	Ascl4
07_HF-III	Grasp
07_HF-III	Mycl
07_HF-III	Ccnd1
07_HF-III	Col27a1
07_HF-III	Cux1
07_HF-III	Hmgb1
07_HF-III	Tuba1a
07_HF-III	Alcam
07_HF-III	Sox13
07_HF-III	Serpinh1
07_HF-III	Glul
07_HF-III	Tgfb1
07_HF-III	Golga7b
07_HF-III	Cd24a
07_HF-III	Wnt6
07_HF-III	Adamts17
07_HF-III	Chst2
07_HF-III	Tspan5
07_HF-III	Fbln1
07_HF-III	Hoxc13
07_HF-III	Rbm38
07_HF-III	Galnt12
07_HF-III	Dennd1a
07_HF-III	Edar
07_HF-III	Nsg1
07_HF-III	Tnfrsf19
07_HF-III	Trim32
07_HF-III	Mt2
07_HF-III	St6galnac2
07_HF-III	Arl4c
07_HF-III	Csnk1e
07_HF-III	Gpc1
07_HF-III	Etv4
07_HF-III	Mlec
07_HF-III	Dcn
07_HF-III	Ccnd2
07_HF-III	Spint2
07_HF-III	Bgn
07_HF-III	Robo1
07_HF-III	Abi3bp
07_HF-III	Slc39a8
07_HF-III	Anp32b
07_HF-III	Bnip3l
07_HF-III	Sh3bp4
07_HF-III	Msx2
07_HF-III	Lef1
07_HF-III	Fxyd6
07_HF-III	Limch1
07_HF-III	H2afz
07_HF-III	Marcksl1
07_HF-III	Mtmr7
07_HF-III	6330403K07Rik
07_HF-III	2010111I01Rik
07_HF-III	Snrpe
07_HF-III	Mycn
07_HF-III	Smarcd2
07_HF-III	Set
07_HF-III	Prmt1
07_HF-III	Wipi1
07_HF-III	Tmem100
07_HF-III	Cdh3
07_HF-III	Cks1b
07_HF-III	Stxbp6
07_HF-III	Krtcap2
07_HF-III	Tead2
07_HF-III	Tipin
07_HF-III	Fermt1
07_HF-III	Nap1l1
07_HF-III	Nav2
07_HF-III	Nfkbia
07_HF-III	Lbh
07_HF-III	Kremen2
07_HF-III	Fras1
07_HF-III	H1fx
07_HF-III	Lgr6
07_HF-III	2810417H13Rik
07_HF-III	Srgap1
07_HF-III	Nasp
07_HF-III	Epcam
07_HF-III	Rasgef1b
07_HF-III	Ndufa12
07_HF-III	Ryk
07_HF-III	Odc1
07_HF-III	Trp53
07_HF-III	Plgrkt
07_HF-III	Plod1
07_HF-III	Sox21
07_HF-III	H2afv
07_HF-III	Dek
07_HF-III	Fam134b
07_HF-III	Efna1
07_HF-III	Ppic
07_HF-III	Eif2b3
07_HF-III	Snrpg
07_HF-III	H2afy2
07_HF-III	Dnajc9
07_HF-III	Srsf7
07_HF-III	Ptch1
07_HF-III	Hmgb3
07_HF-III	Chd3
07_HF-III	Elovl7
07_HF-III	Ddx39b
07_HF-III	Ash2l
07_HF-III	Rhbdl3
07_HF-III	Ank
07_HF-III	Srsf9
07_HF-III	Hnrnpab
07_HF-III	Ralgps2
07_HF-III	Mbd3
07_HF-III	Strap
07_HF-III	Fam213a
07_HF-III	Rrm1
07_HF-III	Htra1
07_HF-III	Ier5
07_HF-III	Ddah2
07_HF-III	Igsf9
07_HF-III	Prps2
07_HF-III	Ano9
07_HF-III	Syce2
07_HF-III	Hmgb2
07_HF-III	Has3
07_HF-III	Lamc2
07_HF-III	Dut
07_HF-III	Casz1
07_HF-III	Eva1a
07_HF-III	Hnrnpdl
07_HF-III	Snrpd1
07_HF-III	Gli1
07_HF-III	Csgalnact1
07_HF-III	Mcm2
07_HF-III	Rcc2
07_HF-III	Fkbp4
07_HF-III	Serinc2
07_HF-III	Zfp422
07_HF-III	Spc24
07_HF-III	Uhrf1
07_HF-III	Bnc2
07_HF-III	Lrp4
07_HF-III	Ung
07_HF-III	Exosc2
07_HF-III	Slc35b1
07_HF-III	Saraf
07_HF-III	Cbx1
07_HF-III	Lsm4
07_HF-III	Rrm2
07_HF-III	Hn1
07_HF-III	Ahsa1
07_HF-III	Jun
07_HF-III	Dtymk
07_HF-III	Uba2
07_HF-III	Ssb
07_HF-III	Bambi
07_HF-III	Cenpm
07_HF-III	Hist3h2ba
07_HF-III	Smc2
07_HF-III	Ppil1
07_HF-III	Itpa
07_HF-III	Hnrnpa3
07_HF-III	Nme4
07_HF-III	Dctpp1
07_HF-III	Irak1bp1
07_HF-III	Ick
07_HF-III	Rheb
07_HF-III	Bex2
07_HF-III	Aspscr1
07_HF-III	Dnaja1
07_HF-III	Dtl
07_HF-III	Cpsf4l
07_HF-III	Tia1
07_HF-III	Efnb1
07_HF-III	Fen1
07_HF-III	Cnih2
07_HF-III	Psmc3ip
07_HF-III	1810058I24Rik
07_HF-III	Dmd
07_HF-III	Leprotl1
07_HF-III	Znrf1
07_HF-III	Ptp4a2
07_HF-III	Crip2
07_HF-III	Top2a
07_HF-III	Paip2
07_HF-III	Tmpo
07_HF-III	Ccdc34
07_HF-III	Galk1
07_HF-III	Rgs12
07_HF-III	Cnot6l
07_HF-III	Ctxn1
07_HF-III	Adgrg1
07_HF-III	Rdx
07_HF-III	Igfbp7
07_HF-III	Rfc4
07_HF-III	Apitd1
07_HF-III	Itm2c
07_HF-III	Fubp1
07_HF-III	Mcm5
07_HF-III	Pbk
07_HF-III	Alyref
07_HF-III	H2afx
07_HF-III	Psip1
07_HF-III	2610524H06Rik
07_HF-III	Ube2e1
07_HF-III	Lypla2
07_HF-III	Sf3b4
07_HF-III	Nampt
07_HF-III	Sfpq
07_HF-III	Pcna
07_HF-III	Srrm2
07_HF-III	Rpa2
07_HF-III	Actl6a
07_HF-III	Srsf11
07_HF-III	Pdlim4
07_HF-III	Smarcc1
07_HF-III	Gmnn
07_HF-III	Lyar
07_HF-III	Nmral1
07_HF-III	Birc5
07_HF-III	Rara
07_HF-III	Carkd
07_HF-III	Lsm8
07_HF-III	2410002F23Rik
07_HF-III	Snrnp40
07_HF-III	Tspan3
07_HF-III	Flywch2
07_HF-III	Hdac2
07_HF-III	Cdk1
07_HF-III	Tyms
07_HF-III	Polr2h
07_HF-III	Smad5
07_HF-III	Cnpy2
07_HF-III	Tfap2c
07_HF-III	Lsm2
07_HF-III	Cdca8
07_HF-III	Yaf2
07_HF-III	Cacfd1
07_HF-III	Hnrnpd
07_HF-III	Spc25
07_HF-III	Ruvbl2
07_HF-III	2810001G20Rik
07_HF-III	Fus
07_HF-III	Nop58
07_HF-III	Anp32e
07_HF-III	Thoc7
07_HF-III	Sae1
07_HF-III	Mzt1
07_HF-III	Prss23
07_HF-III	Hat1
07_HF-III	Mef2a
07_HF-III	Wbp1
07_HF-III	Cdk2ap1
07_HF-III	Ccna2
07_HF-III	Asf1a
07_HF-III	Orc6
07_HF-III	Mcm6
07_HF-III	Bok
07_HF-III	Wnt10a
07_HF-III	Smc6
07_HF-III	Thra
08_HF-IV	Krt28
08_HF-IV	Mt2
08_HF-IV	Cux1
08_HF-IV	Msx2
08_HF-IV	Mt1
08_HF-IV	Dlx3
08_HF-IV	Dlx2
08_HF-IV	Msx1
08_HF-IV	Timp3
08_HF-IV	Stmn1
08_HF-IV	Arg2
08_HF-IV	Hmgb2
08_HF-IV	Anp32b
08_HF-IV	Krt27
08_HF-IV	Krt35
08_HF-IV	Cldn10
08_HF-IV	Slc39a10
08_HF-IV	Igfbp7
08_HF-IV	Hsp90aa1
08_HF-IV	H2afz
08_HF-IV	Ran
08_HF-IV	Ccdc34
08_HF-IV	Prnp
08_HF-IV	Ccnd2
08_HF-IV	Hmgb3
08_HF-IV	Wnt5a
08_HF-IV	Acat1
08_HF-IV	Ptn
08_HF-IV	Lhx2
08_HF-IV	Mt4
08_HF-IV	Cntfr
08_HF-IV	Hmgb1
08_HF-IV	Rexo2
08_HF-IV	Srsf7
08_HF-IV	Nrp2
08_HF-IV	Ucp2
08_HF-IV	Fzd1
08_HF-IV	Cadm1
08_HF-IV	Bach2
08_HF-IV	Myb
08_HF-IV	Id3
08_HF-IV	Efnb1
08_HF-IV	Adgrg1
08_HF-IV	Mboat1
08_HF-IV	Dlx4
08_HF-IV	Nap1l1
08_HF-IV	Cdc20
08_HF-IV	Anp32e
08_HF-IV	Cnn3
08_HF-IV	Srsf3
08_HF-IV	Cenpa
08_HF-IV	2810417H13Rik
08_HF-IV	Bmp4
08_HF-IV	Cks1b
08_HF-IV	Paqr5
08_HF-IV	Hnrnpab
08_HF-IV	H2afx
08_HF-IV	Cdca3
08_HF-IV	Tk1
08_HF-IV	Ccnb2
08_HF-IV	Cxxc5
08_HF-IV	Lyar
08_HF-IV	Rrm2
08_HF-IV	Hnrnpa3
08_HF-IV	Ddx39
08_HF-IV	Prmt1
08_HF-IV	Hoxb6
08_HF-IV	Pbk
08_HF-IV	Dut
08_HF-IV	Banf1
08_HF-IV	Eif4g2
08_HF-IV	Emp2
08_HF-IV	Trim59
08_HF-IV	Birc5
08_HF-IV	Lmnb1
08_HF-IV	Ccnd1
08_HF-IV	Hopx
08_HF-IV	Cct2
08_HF-IV	Set
08_HF-IV	Hoxc13
08_HF-IV	Ddx39b
08_HF-IV	Gja1
08_HF-IV	Ccna2
08_HF-IV	Tmpo
08_HF-IV	Wipi1
08_HF-IV	Mycl
08_HF-IV	Cct7
08_HF-IV	Hnrnpc
08_HF-IV	Cdca8
08_HF-IV	Mki67
08_HF-IV	Mrfap1
08_HF-IV	Spc24
08_HF-IV	Rfc4
08_HF-IV	Lbr
08_HF-IV	Hist1h2ag
08_HF-IV	Smc4
08_HF-IV	Fkbp11
08_HF-IV	Anapc5
08_HF-IV	Psmb3
08_HF-IV	Psmd7
08_HF-IV	Actl6a
08_HF-IV	Snrpd1
08_HF-IV	Hnrnpu
08_HF-IV	Ccnb1
08_HF-IV	Mycn
08_HF-IV	Ilf2
08_HF-IV	Snrpa1
08_HF-IV	H2afv
08_HF-IV	Id1
08_HF-IV	Basp1
08_HF-IV	Fkbp1a
08_HF-IV	Gpr180
08_HF-IV	Marcksl1
08_HF-IV	Dazap1
08_HF-IV	Srsf9
08_HF-IV	Racgap1
08_HF-IV	Hnrnpdl
08_HF-IV	Lsm3
08_HF-IV	Eif2s1
08_HF-IV	Tspan18
08_HF-IV	Gmnn
08_HF-IV	Rrm1
08_HF-IV	Rars
08_HF-IV	Cdk1
08_HF-IV	Snrpg
08_HF-IV	Sap30
08_HF-IV	Nop58
08_HF-IV	Tipin
08_HF-IV	Cenpe
08_HF-IV	Ankrd29
08_HF-IV	Dmd
08_HF-IV	Gadd45g
08_HF-IV	Ezh2
08_HF-IV	Sfpq
08_HF-IV	Tcp1
08_HF-IV	Mgp
08_HF-IV	Mcm7
08_HF-IV	Hnrnpm
08_HF-IV	C1qbp
08_HF-IV	Pmf1
08_HF-IV	Pfdn4
08_HF-IV	Htra1
08_HF-IV	Hoxb8
08_HF-IV	Uhrf1
08_HF-IV	Golga7b
08_HF-IV	Kif22
08_HF-IV	Cenpm
08_HF-IV	Mrpl18
08_HF-IV	Fam107b
08_HF-IV	Lamb1
08_HF-IV	Polr2c
08_HF-IV	Ndufa4
08_HF-IV	Nde1
08_HF-IV	1700025G04Rik
08_HF-IV	G3bp1
08_HF-IV	Phf5a
08_HF-IV	Lockd
08_HF-IV	Tgfb1
08_HF-IV	2700094K13Rik
08_HF-IV	Orc6
08_HF-IV	Cd24a
08_HF-IV	Tacc3
08_HF-IV	Pa2g4
08_HF-IV	Nudc
08_HF-IV	Ewsr1
08_HF-IV	Cdc25c
08_HF-IV	Rbm8a
08_HF-IV	Ube2c
08_HF-IV	Bgn
08_HF-IV	Fdps
08_HF-IV	Ube2e1
08_HF-IV	Fus
08_HF-IV	Eif2s2
08_HF-IV	Dkc1
08_HF-IV	Aplp2
08_HF-IV	Aurkb
08_HF-IV	Prps2
08_HF-IV	Tbl3
08_HF-IV	Hist1h2ae
08_HF-IV	Snrpd3
08_HF-IV	Pcna
08_HF-IV	Cenpf
08_HF-IV	Hsp90b1
08_HF-IV	Shcbp1
08_HF-IV	Nudcd2
08_HF-IV	Mlf2
08_HF-IV	Ifrd1
08_HF-IV	Nek2
08_HF-IV	Hnrnpf
08_HF-IV	Smc2
08_HF-IV	Nolc1
08_HF-IV	Dtymk
08_HF-IV	Gar1
08_HF-IV	Vdr
08_HF-IV	Fubp1
08_HF-IV	Psmc4
08_HF-IV	Impdh2
08_HF-IV	Bub3
08_HF-IV	Fkbp4
08_HF-IV	Rbbp7
08_HF-IV	Nfyb
08_HF-IV	Pdlim7
08_HF-IV	Top2a
08_HF-IV	Tmem54
08_HF-IV	Alyref
08_HF-IV	Snrpf
08_HF-IV	Dnajc9
08_HF-IV	Ppid
08_HF-IV	Aars
08_HF-IV	Med30
08_HF-IV	Nucks1
08_HF-IV	Nup37
08_HF-IV	Smarcd2
08_HF-IV	Pdap1
08_HF-IV	Mthfd2
08_HF-IV	Psip1
08_HF-IV	Calm2
08_HF-IV	Ppil1
08_HF-IV	Dek
08_HF-IV	Hmgn5
08_HF-IV	Ctsl
08_HF-IV	Cacybp
08_HF-IV	Fkbp3
08_HF-IV	Dnase2a
08_HF-IV	Magoh
08_HF-IV	Shh
08_HF-IV	Psmb7
08_HF-IV	Ssrp1
08_HF-IV	Fgfr3
08_HF-IV	Tyms
08_HF-IV	Mrpl3
08_HF-IV	Gnl3
08_HF-IV	Hspd1
08_HF-IV	Kif20a
08_HF-IV	Psmc5
08_HF-IV	Snrnp40
08_HF-IV	Knstrn
08_HF-IV	Hmmr
08_HF-IV	Rbmx
08_HF-IV	Baz1a
08_HF-IV	Sapcd2
08_HF-IV	Nab2
08_HF-IV	Rnaseh2c
08_HF-IV	Ruvbl2
08_HF-IV	Dnaja1
08_HF-IV	Psma1
08_HF-IV	Got1
08_HF-IV	Tubb4b
08_HF-IV	Mrpl20
08_HF-IV	Cdkn2d
08_HF-IV	Dctpp1
08_HF-IV	Hmgn2
08_HF-IV	Snrpe
08_HF-IV	Gm16136
08_HF-IV	Tubg1
08_HF-IV	Col27a1
08_HF-IV	Xrn2
08_HF-IV	Gjb2
08_HF-IV	Psmc1
08_HF-IV	Clns1a
08_HF-IV	Eif4a3
08_HF-IV	Bub1b
08_HF-IV	Smarca5
08_HF-IV	Rad51ap1
08_HF-IV	Rnf187
08_HF-IV	Prdx3
08_HF-IV	Prr7
08_HF-IV	Ahsa1
08_HF-IV	Sae1
08_HF-IV	Ebna1bp2
08_HF-IV	H1f0
08_HF-IV	Ntmt1
08_HF-IV	Csnk1e
08_HF-IV	Glrx3
08_HF-IV	St14
08_HF-IV	Tsn
08_HF-IV	Melk
08_HF-IV	B3gnt8
08_HF-IV	Metap2
08_HF-IV	Naa10
08_HF-IV	Hdac1
08_HF-IV	Ubald2
08_HF-IV	Lsm2
08_HF-IV	Rad23b
08_HF-IV	Timm50
08_HF-IV	Rpl7l1
08_HF-IV	Nop56
08_HF-IV	Pitrm1
08_HF-IV	Arl2bp
08_HF-IV	Mtx2
08_HF-IV	Nhp2l1
08_HF-IV	Cops3
08_HF-IV	Hoxb2
08_HF-IV	Ppa2
08_HF-IV	Lsm6
08_HF-IV	Sumo1
08_HF-IV	Gspt1
08_HF-IV	Tuba1a
08_HF-IV	Elavl1
08_HF-IV	Fstl1
08_HF-IV	Lig1
08_HF-IV	Ssb
08_HF-IV	Srsf1
08_HF-IV	Dnajc8
08_HF-IV	Brix1
08_HF-IV	Dnaja2
08_HF-IV	Rpa2
08_HF-IV	Gtpbp4
08_HF-IV	Gclm
08_HF-IV	Eif4ebp1
08_HF-IV	Cenpq
08_HF-IV	Anapc15
08_HF-IV	Hnrnph3
08_HF-IV	Thoc7
08_HF-IV	Srsf4
08_HF-IV	Slc39a8
08_HF-IV	Kif23
08_HF-IV	Prc1
08_HF-IV	Stoml2
08_HF-IV	Klf13
08_HF-IV	Bzw1
08_HF-IV	Slc16a6
08_HF-IV	Rsl1d1
08_HF-IV	Tra2b
08_HF-IV	Rnf26
08_HF-IV	Gpsm2
08_HF-IV	Smarce1
08_HF-IV	Aurka
08_HF-IV	Cdc123
08_HF-IV	Plk1
08_HF-IV	Fbxo5
08_HF-IV	Wbp11
08_HF-IV	Mrpl21
08_HF-IV	Cenpp
08_HF-IV	Maz
08_HF-IV	Tnfrsf12a
08_HF-IV	Psme3
08_HF-IV	Nmral1
08_HF-IV	Txnrd1
08_HF-IV	Cct8
08_HF-IV	Rad51
08_HF-IV	Galk1
08_HF-IV	Acat2
08_HF-IV	Hnrnph1
08_HF-IV	Rcc1
08_HF-IV	Ppp1r2
08_HF-IV	Bambi
08_HF-IV	Ruvbl1
08_HF-IV	Fbl
08_HF-IV	Usp1
08_HF-IV	Ivns1abp
08_HF-IV	Pno1
08_HF-IV	Pycr2
08_HF-IV	Sf3a3
08_HF-IV	Psmd13
08_HF-IV	Cs
08_HF-IV	Cdkn3
08_HF-IV	Acp1
08_HF-IV	Lmo4
08_HF-IV	Nup62
08_HF-IV	Rrp15
08_HF-IV	Nup85
08_HF-IV	Snrpa
08_HF-IV	Rdx
08_HF-IV	Hat1
08_HF-IV	Bdh1
08_HF-IV	3632451O06Rik
08_HF-IV	Rmnd5b
08_HF-IV	Hdac2
08_HF-IV	B230118H07Rik
08_HF-IV	Memo1
08_HF-IV	Prpf40a
08_HF-IV	Sugt1
08_HF-IV	Spc25
08_HF-IV	Cnih4
[truncated: 2,693 more rows]

## Sheet: Figure 1F
Group 1	Group 2	Group 3	Group 4	Group 5	Group 6
Lmo1	Siva1	Larp1	Camk1d	Vti1a	Prdx2
Sparc	Fth1	Foxn3	Commd8	G6pdx	Ric8
Ccnd2	Ass1	Sowahc	Pard3	Dnajc21	Gfra4
Ftl1	Postn	Wdr74	Pa2g4	Clasp1	Parp12
Cxcl14	Eci2	L1cam	Cln5	Zfp672	Txk
Bcam	Hmgb1	Mycl	Slc25a16	Prex1	Ap3s1
Fst	Paics	Pgap2	Ankrd22	Diaph1	Dennd1c
Igfbp2	Capg	Hgh1	Bin2	Babam1	Gm26664
Ifitm3	Hmgb3	AW011738	Tmprss13	Awat2	Sft2d1
Ackr4	Oat	Zfp36	Clca2	Sort1	Klf8
Pdgfa	Esd	Endog	Dnajb11	Slc35c2	Fyn
Sox4	Tgif1	Deb1	Itm2b	Spryd3	Lrrc61
Stmn1	Cd151	Usp15	Ost4	Wwc1	Hr
Fam213a	Ifitm2	Tle1	4930430F08Rik	Clint1	Myo5b
Serpinh1	Trp63	Dmpk	Stard5	Slc52a3	Mtf1
Wbp5	Id3	Atp6ap1	Rgs16	Ammecr1	1700037H04Rik
Lamb3	Trp53	Sltm	Mycbp	Uso1	Vstm5
Htra1	Gltscr2	Krt32	Degs1	Irak2	Sprr2d
Tmsb10	Cuedc2	Hes1	Tmem33	Setd8	Kifc3
Wnt6	Hsp90aa1	Mri1	Ubr5	Abhd12	Ppp1r3b
Ptn	Gpx4	Rnf126	Gpt	Svip	Sh3bgrl2
Dcn	Spats2l	Eprs	Il6ra	Hibadh	Gosr2
Smoc2	Ywhah	Tenm4	Nme2	Clcn7	Scamp1
Ppic	Xrn2	Impdh1	Mrpl41	Marveld2	Btg3
Pdlim1	Anp32a	Pla2g2d	Minpp1	Gm37305	Tmcc3
Cav1	Gadd45b	Exosc5	Dsg1b	Hk1	Uchl4
Krt17	Tmem176b	Acot13	Nav3	Mrpl43	Slc35f2
Mmp14	Tuba1b	Clca3a2	BC100530	Slc4a9	Slc5a1
Ctsl	Tmpo	Fbxo8	Fam83a	Miat	Cdr2
Tubb5	Txndc17	Myc	Ept1	Ywhaz	2500002B13Rik
Arhgdib	Nfkbia	Stfa1	Phb	Msrb1	Rbp1
Trp53i11	H2afz	Dnaja3	Acad9	Kcnmb4os2	Pvrl2
Ajuba	Eif1b	Dtd2	Clpb	Arl6ip1	Atp13a4
Lef1	Fam49b	Nab1	Tmem123	Gm16192	Sft2d2
Tmem132a	Fus	Ifrd2	Id1	Rnf19b	Vps53
Wls	Khdrbs1	Mafb	Slc35d2	Fam174a	Golga1
Bex1	Ddx39b	Coq2	Prmt7	Rab22a	Sprr1b
Pltp	Hnrnpa2b1	Hif1a	Aadacl2	Ddr2	Alkbh6
Rac3	Cdk4	Pgm3	Vps29	Palm3	Map2
Itm2c	Hnrnpk	Wdr12	Slc35f6	Ndfip1	Isg20
Serpinb6a	Tcf3	Cx3cl1	Gpr157	Notch2	Cysrt1
Marcksl1	Galt	Dus1l	Serp1	Hspa1b	Dkkl1
Cyp4b1	Sdcbp	3110082I17Rik	Thbd	2310081O03Rik	Spink5
H2afv	Vps72	Cpt1a	Pet100	Ankrd9	Pdzk1ip1
Slc1a3	Pcbp2	Reep4	Sec24c	Myom2	Calml3
Krtcap3	Gpsm2	Ebna1bp2	Gm5617	Magt1	Crabp2
Il11ra1	Tsc22d1	Chchd10	Arg2	Dvl1	Orm1
Itgb1	Slc25a4	Hpgds	Coro1c	Hemgn	Ccdc64b
Rfc3	Gpc3	Psph	Pus7	Thrb	Cnfn
Ackr3	Cct4	Ltv1	Elovl5	Srd5a1	Tesc
Grasp	Ugdh	Capns2	Agpat3	Chl1	Rarres1
Lfng	Ssbp2	Faap20	Atp6v1h	Ap1b1	Fam89a
Capns1	Dusp1	Ctsc	Fech	Znhit2	Gm11992
Ccdc34	Dtx3	Aldh18a1	Syngr1	Gsta2	Il1f5
Lasp1	Tmem9	Bzw1	Dmkn	Ank3	Klk5
Dtymk	Pmf1	Imp4	Pdcd2l	Gpt2	Nccrp1
Tspan3	Bmp7	Timm13	Kdm5b	Cyp17a1	Wfdc5
Fgfr2	Hspa8	Mettl7a1	Bysl	Micu2	Susd2
Cacnb3	Limd1	Nop10	Tubb4b	Tmem205	Serpina12
Mcm7	Tia1	Ltb4r2	Ddx21	Bscl2	Flg
Glul	Cd81	Foxn1	Psmd7	Usp20	Thop1
Mcm5	Psip1	Rrp12	Ptgs1	Ap4s1	Lor
Dut	Grn	Skint7	Nt5dc2	Comt	Alox12b
Cbr2	Zfp64	Srm	Adarb1	Mocs1	Lypd5
Fermt1	Smc6	Gspt1	2310007B03Rik	Ankrd13d	Rora
Anxa6	Ptma	Polr1d	Epha2	Setd6	Hal
Gins2	Rnf114	Smox	2410131K14Rik	Fam63b	Grap
Txnip	Adss	RP23-430B14.2	Atf5	Rfwd2	Kctd11
Col4a1	Klhdc2	Nif3l1	Fabp6	Sprr2h	Clec2g
Btg2	Matr3	Ogfod1	Erp44	Hn1	Slc10a6
Chaf1b	Rbbp4	Mrpl36	Parl	Rbp7	Trex2
Gpx8	Tcof1	Fam195a	Zdhhc3	Snx21	Slc39a2
Sh3d21	Isyna1	Cyp2f2	P2rx3	Ube4a	Gsdma
Tnfrsf18	Irx2	Tpp1	Ttc1	Alox12	Blnk
Nradd	Gnas	Rrs1	Ezr	Snapc5	Sec11c
Ngfrap1	Rbmxl1	Sacm1l	Tonsl	Dus2	Pnpla1
Ctnnal1	Eif3e	Bola2	Ppp1r36	Rab40b	Slurp1
Maged1	Plet1	Abhd16a	Gpat2	Ppt2	Cldn23
Nfib	Prmt1	Ppa1	Krt10	Tmc3	Ivl
Arid5b	Zfp422	Tmem147	Lactb2	Fgf21	Sp6
Atp6v1b1	Gm12216	Il34	Gga1	Fam210b	Nrtn
Lmnb1	Ptov1	Lancl1	Atp5s	Mrpl15	Srpk1
Dek	Zfp358	Deptor	Irx3	Zfp185	Slc28a3
Cox7a2l	Tmsb4x	Eif2s1	S1pr2	Rb1	Cgref1
Atf3	Tmed1	H2-Ke6	Erlin1	Bicd2	Krt77
Mcm3	Tcf19	Ddx56	Golga4	Slc6a20a	Prss27
Ccnd1	Trim28	Atad3a	Nat9	Tnik	Klk7
Ung	Sf3b1	Macrod1	Tmem106c	Cyb5r4	Egln3
Icam1	Sf3b2	Dsc3	Ttll7	Cep170b	Agpat5
Tst	Ptms	Mrps15	Fam105a	Tpd52l1	Hspb8
Pdgfc	Bhlhb9	Ufm1	Palmd	Gpn2	Pla2g16
Lama3	Hnrnpm	Nifk	Dusp14	Cyp2s1	Hrnr
H2afy2	Ctf1	Aldoa	Acp5	Nagpa	Slc46a2
Jun	Ift74	Kti12	Fitm2	Atp2c2	4930438A08Rik
Serpine2	9530068E07Rik	Eif4ebp1	Pmm2	Aldoc	Sdr42e1
Crip1	Larp7	Rnf144b	Tdh	Ankrd55	Grhl3
Calm2	Actl6a	Ftsj3	2610528J11Rik	Serpinb3b	Gan
Clstn1	Sostdc1	Pla2g12a	Fgfbp3	Srxn1	AA986860
Ankrd10	Gata3	Uqcr11	Rab3d	Zfp266	Cptp
Pxdc1	Nmral1	Glrx5	Qars	Jarid2	Cldn4
H1fx	Pafah1b3	Xdh	Rgn	Tjp1	Smpdl3a
Tpbg	Bbx	Asns	Vamp4	Ttyh1	Ide
Serpinb10	1110004F10Rik	Sypl	Bsn	Tmem183a	Mal2
Mcm6	Ctbp1	Plbd1	Mtmr9	Saysd1	Serpinb7
Dtl	Cdca7l	Exosc7	Sh3bp5	Mtmr1	Homer2
Kremen2	Cks1b	Farsb	Atp6v0a1	2810030D12Rik	Lgalsl
Nedd4	Srsf3	Cox6a2	Atg13	Fut2	Me1
Vsnl1	Prdx4	Sectm1a	Ralbp1	0610007P14Rik	Serpina9
Aprt	Oxa1l	Sod2	Araf	Taz	Ctnnbip1
Mcm2	Sumo3	S100a11	1810034E14Rik	Rapgefl1	Gpr87
Timp3	Lypd6b	Pkm	Pim3	Zc3h15	Sprr1a
Tenm2	Malat1	Gatc	Jak1	Spef1	Gabarapl2
Rassf1	Ntan1	Ckmt1	Naa20	BC026585	Snrnp25
Ier3	Cfl1	Elac2	Clybl	Cfap57	Slc37a2
Tpm1	Tubgcp2	Aars	Notch3	Wsb2	Ifi30
Cald1	Cbx1	Psmd12	Setd7	Slain2	Fndc9
Atic	Tceal8	Coq3	P2ry2	Acap3	Tjp3
Tjap1	Dcps	Tmem192	Snx15	Prr15l	Rptn
Rab34	Mpzl1	Gnl3	Zbtb7b	Fdps	2300005B03Rik
Nisch	Hmgn1	Coa6	C130079G13Rik	Flnb	Triobp
Fam92a	Zfp68	Aimp2	Ssr4	Acss2	Cdsn
Cdkn1c	Npm1	AW209491	Capn5	Gjb5	Skint3
Rfc2	Limd2	Abhd14b	Erp29	Ormdl2	Pmm1
Ramp1	Aldh2	Tspan9	Plgrkt	Mknk2	Ctsd
Csrp1	Hdgfrp2	Rhov	Ubac1	Trappc2	Ovol1
Vezf1	Hnrnpa3	D10Jhu81e	Osbpl2	Vimp	Cpeb2
Fam216a	Acads	Skint1	Gm21967	Acaca	Nfe2l3
Lig1	Ctsh	Ldha	Aftph	Klhl25	Kazn
Mcam	Rbm25	Nop16	Slc48a1	Stk24	Itpkb
Podxl2	Rfc5	Nars	Yif1b	Zfp692	Xkrx
Cdt1	Zfp512	Pfkl	Eif2b3	Ephx3	Crct1
Dnaja1	Ywhaq	Mgst1	Acat2	Aen	Casz1
Raly	Hnrnpa1	Plagl1	Ccdc113	Mvk	Map7d1
Gas6	Ybx1	Carnmt1	Tsr1	Atp10b	Scpep1
Dnajc9	Ube2e3	Ift43	Kctd1	Orai1	Pcdh1
Gmnn	Vwa5a	Prkci	Denr	Aes	Dnase1l2
F2r	Ift27	Cndp2	Atp6v0e2	Ddx49	Otop3
Nrep	Ewsr1	Tpi1	Vps26b	Rdh11	Tubb2b
Ryk	2700060E02Rik	Gadl1	Lamtor4	Kdsr	Csnk2a2
Ptch1	Msh2	Zbtb7c	Tanc1	Tmem50b	Cln8
Mthfd1	Vwa2	Aldh1l2	Psmg1	Ywhag	Cyfip2
Capn6	Zc2hc1a	Unc45a	Dnlz	Tfr2	Cttnbp2
Ifnar2	Ddx5	Palld	Mrpl55	Fnta	Aloxe3
Oaz2	Smarce1	Vps36	Vdr	Ogdh	Atp6v1c2
Eid1	Rerg	Rnf149	Psmc5	Dync1li1	Serpinb8
Pygb	Itpa	Lpar3	Rabgap1l	Ankrd35	Cobl
Cuedc1	Maf1	Cd109	Ankrd13a	Car13	Lurap1l
Lgals1	Vps37b	Pigf	Mea1	Spryd7	Anxa9
Prim1	Gkap1	Hspa12a	Syngr2	6330418K02Rik	Rnf11
Csgalnact1	Metrn	Cisd1	Adam15	Ace2	C2cd2
1110012L19Rik	Abhd14a	Prep	Ascl2	Srrm4os	Tusc2
Fscn1	Sgk3	Nipa2	Cox6a1	Sh3yl1	Gramd3
Fam110b	E130012A19Rik	Eef1d	Grtp1	Hacl1	Cmtm8
Fam101b	Vdac3	Cyb5a	Tab2	Npepps	Endod1
Rcn2	Ap1m1	Mrps12	Ppif	Serpinb3a	Skint2
2010111I01Rik	Gm5860	Aqp3	Itgb5	Triap1	Ptges
Psmc3ip	Hnrnpc	Tex40	Rab21	Tmem51	Sema4a
Phip	Fkbp1a	Mif	Dtx2	Nucb2	Tmigd1
Phldb1	Sfpq	Cops7a	Rab5c	Stap2	Cyp2b19
Umps	Upf3b	Efcab14	Zfp750	Sbds	Liph
Rpa2	Fiz1	1600002K03Rik	Dsp	Cope	Il1f8
Chchd6	Fxn	Ppp2r5a	Dolpp1	Dync1h1	Card14
Fzd10	Zfp326	BC117090	Magee1	Rnd2	Fam110a
Tnfrsf19	Sfr1	Stab1	Mtch2	Arhgap24	Cgn
Syce2	Ezh2	Memo1	Cdpf1	Wdr47	Hint3
Tk1	Cd9	Naa15	Mpv17l2	Atp2a2	Prss8
Klhl24	Vrk2	Mboat1	Rexo2	Bhlhe40	2310043M15Rik
Pcsk2	Apex1	Krt16	Nit1	Serpinb3c	Rassf7
Lama5	1810043G02Rik	Psat1	Ahnak	Cltc	Epn3
Mcm4	Tsen15	Hagh	Ak2	Rabif	Slc5a9
Cdca7	Rnf138	Echs1	Nmt1	Lrp1	Max
Tes	Gsr	Arl4d	Tmprss4	Gdpd2	Hbegf
Dap	Smc3	Sfxn1	Got1	Madd	Zfand6
Cd59a	Zfp157	Ydjc	Flad1	Dip2b	Ppfia4
Hmgb2	Sp3	Nudt13	Arpc5	Tmem120b	Krt23
Mdk	Itfg2	Coq9	Vps4b	Pdzd4	Klk9
Trim35	Pnrc1	Fam162a	Lipg	Fam20b	Flg2
Nono	Ogt	Ssx2ip	Mrps26	Dnajc25	Neu3
Fjx1	Srrm2	Wdr61	Rasip1	Ermp1	Pdcd4
Rrm1	Snrpb2	Nabp1	Larp1b	Tmem180	Ubqln1
Mfap2	Ppie	Polr3h	Epb41l4a	Capn7	Fam234a
Sh3bgrl	Fam133b	Esrra	Pex7	Map3k6	Ndor1
Klhdc8b	Psmd9	Angptl6	Dcaf12	Cpne5	Fcho1
Nsg1	Dpf2	Tmbim1	Becn1	Rtn3	Skint10
Dhfr	Cdk2	Arhgap32	Rab1a	Kdelr2	Ypel5
G3bp2	Nae1	Ece2	Trmt61a	Cd200	Dnase1l3
Cmtm3	Phgdh	Mmp2	Uqcrq	Ttc39b	Bin3
Fhl1	Rest	Tmem97	Tgm3	Rabep2	Ccbl1
Cirbp	Emg1	Enah	Eif6	Cbr3	Insig1
Cd1d1	Nme4	Ddx27	Uqcc2	Rab10	Actl6b
Fkbp9	L3hypdh	Anxa1	Lgals12	Acer1	Tob2
Apip	Ubc	Ccny	Npl	Tprg	Sebox
Rhoc	Anxa2	Bms1	Cyp2b10	Epn2	Rdh1
Polr2m	Fundc1	Mansc1	Aadac	Pigg	Capn9
Sh3bp4	Cbx5	Armc6	Def8	Crip2	Gm12589
Pik3ip1	Rhno1	Sigmar1	Sesn2	Atp7a	Fam160a1
Satb1	Anp32b	Hoxd3os1	Trappc13	Krt12	Arg1
Smc2	Tra2b	Asb17	Dgcr6	Atp6v1g1	Plscr1
Hpcal1	Usp1	Creg2	Entpd5	Ufsp1	Tacstd2
Dll1	Gli1	Hebp1	Il15ra	Gm26888	Derl1
Wnt3a	Gins4	Pop5	Rab40c	Utp11l	Mroh2a
Ntf5	Fbxl5	Hsdl1	Bvht	Pgd	Slc34a2
Npc2	Acvr2b	Mgarp	Pin1	Calm5	Cxcl16
Crlf1	Anapc5	Tomm5	Dlg2	Il20rb	Gm42711
Crim1	Atp5a1	Cinp	Polr3g	Rangap1	Klk6
Tspan6	Mrps5	Plekhg6	Mcur1	Serpinb6c	Lce1e
Haus4	Puf60	Mmab	Zdhhc5	Gldc	Sdcbp2
Ptch2	Asap2	Mecr	Arf3	Skint6	Tuba1a
Mapk8	Tusc3	Plekha1	Aldh3b2	Gch1	Mapk3
Rrm2	Suclg2	Clec16a	Decr2	Iars	Rnf225
Gpc4	Hsp90ab1	2410016O06Rik	Cc2d1a	Nr1d1	Etv2
Hmces	Chd6	Rpl7l1	Wapl	Celsr2	4833407H14Rik
Tgif2	Terf1	Focad	Fbxo9	Ccr4	Macc1
Rbm4b	Gpx7	Cfap43	Atg4d	Mb21d2	Gast
Igsf9	Hnrnpu	Ppp2ca	Sh3glb2	Teddm3	Krt79
Ctsz	Mesdc2	Lhfpl1	Prdx6	Pkp3	Fam65c
Fbln2	Akr1b3	Skint8	Ppdpf	Arpc1a	Wfdc21
Tead2	Rbl1	Pafah2	Bcl3	Hspa2	Spsb3
Tcp11l1	Zbtb12	Timm10	Pigx	Gm10076	Camk2d
Col4a2	Efna1	0610012G03Rik	Ndufc1	Slc9a9	Slc5a8
Ankrd29	Idh3g	Mrps10	Atl3	Hipk2	A4galt
Galnt18	Nfyb	Lrrc1	Apoc1	Pdlim4	Sulf2
Serpinb1b	Hdac11	Dnmt3l	Pcbd2	Snap29	Dda1
Hmgn2	Gemin7	Gsto1	Klf2	Dlx5	Lipe
Basp1	Rsrp1	Aim1l	Esrp2	Elovl6	Per3
Fxr1	Tmem59	Zdhhc6	Faf1	Pyurf	Usp38
Tipin	AI987944	Tma7	Acsl4	Crot	Cpm
Ephb4	Srsf1	Cmas	Tbc1d7	Dusp5	Wbp2
Arl3	Grhl2	Gas2l1	Ndufa4l2	Pea15a	Shb
Znhit1	Srp72	Fam46a	Prrg4	Hip1r	2310046K23Rik
Smc4	Far1	BC029214	Plcd1	Slc7a11	Gstm5
Slco2a1	Zdhhc16	Mrps25	Emc7	Pdlim5	Plpp1
Nasp	Zfp386	1110008F13Rik	Fstl3	Actr1a	Defb1
Tyms	Spata24	Nme6	Ncln	Skint9	Plk3
Actn1	Hoxc8	Bop1	Prelid1	Fez1	Gal3st4
Nsmce1	Eif3m	Psmb10	Bod1	Cpsf3l	Gm42715
Tox3	Wdr34	Ccdc115	BC003965	Adck5	Ptrh1
Uhrf1	Arid4b	Creld2	Rpl36al	Camsap2	Myl7
Hat1	Bmi1	Bcl7c	Pgls	Acot8	Gm13203
Cnih2	Srsf11	Yrdc	Dph3	Trappc4	5330417C22Rik
Kctd14	Smim15	Sec14l2	2210016F16Rik	Clip4	Palm
Cxcl10	Fgd6	Mrpl57	Tomm6	Ephb6	Ifrd1
Vegfb	Atp5b	Pcyox1	Plpp2	Coa4	Ubap1
Wbp1	Bbip1	Rpl38	BC031181	Fam104a	Penk
Snai2	Haghl	Mfsd2a	Aim1	Sptlc3	Ptpn21
Nudt14	Igbp1	Polr2f	Nme1	Mospd3	Wdr26
Wnt7a	Ppp1r15a	Prkrir	Bag1	Usp50	S1pr5
Ick	Akr1b10	Hadh	Grhpr	Habp4	Zfp772
Npnt	Id2	Atp5g1	Copz2	Gsn	Ulk3
Pdpn	Ppih	Stard10	Slc25a25	Commd5	Klhl18
Acot9	Parp11	Ifi35	Lgals3	Atp6v0a2	Zdhhc9
H3f3b	Srsf5	Fam83c	Ehd4	Llgl2	Lce1a1
Pthlh	Smarcc1	Man2a1	Smdt1	Sptbn2	Cited2
Rfc4	Urod	Eml2	Sbf1	Trappc1	Ugcg
Edaradd	Nsrp1	Sub1	Timm23	Trabd	Lrrc28
Fry	Agpat1	Ano1	1810037I17Rik	Dbnl	Skil
Relb	Eny2	Atp2b4	Mapkapk3	Rnft1	Lce1b
Ccng2	Etl4	Ell2	Kcng2	Fam188a	Akap17b
Lgr6	Pabpc4	Asl	Tyro3	Wbp1l	Fads6
Ly6a	Dhx30	Pak6	H2-K1	3110070M22Rik	Abtb2
Cadm1	Chtf8	Lars	Pdcd5	Pacsin3	Arrdc4
Cpsf4l	N4bp2l1	Rpp38	Srebf2	Csk	Kcnj12
Bmp2	Tfam	Elf3	P3h4	Ptpra	Il1f6
Lrrn1	Gin1	Emc4	Nsun2	Sdf2	Epas1
Litaf	Snrnp40	Usp25	Stat3	Mtg2	Tsc22d4
Zfp281	Rad21	Cnn2	Adh1	Fhl2	Phf24
Arl4c	Serinc1	Atp6ap2	Eef2k	Ndrg4	Gm14137
Dynlt1f	Orc6	Eif4e	Sfn	Mocs2	Suds3
Mvb12b	Tmem98	1700096K18Rik	Pvrl1	Fam43a	Tnnt2
Tcea3	Rab20		Pros1	S100a14	Smap2
Zfp606	Mrfap1		Pradc1	Sprr2a3	Nrd1
Col8a1	Mki67		Gcat	Rdh12	Il18
Spc24	Slc25a53		Paqr5	Gjb2	Nudt9
Ripk4	Ints7		Calm3	Ei24	Adgrf2
Hnrnph1	Meis2		Nt5c	Commd6	Rundc3a
Hoxc5	Eif2a		Polr2l	Gale	Ilvbl
Hoxc4	Twsg1		Gm16136	Chmp5	Ndufa4
Nexn	Exosc8		Dffa	Eea1	Mark2
Tsen34	Ctdspl2		Rmnd5b	Derl2	Fam73b
Gga2	Ppia		Gtf2e2	Rcn1	Bckdk
Apitd1	Ppig		Psen1	Krcc1	2310033P09Rik
B9d1	Tm7sf3		Slc12a2	Arpc5l	Dpysl3
Gmpr2	2310030G06Rik		Lgals7	Dapk1	Lyrm1
Rcbtb2	Ninj1		Galnt7	Nrg4	Guk1
Clip2	Suv39h1		Stra13	Pinlyp	Nckipsd
Ntf3	Ptpn2		Fam173a	Sptlc2	Ccr9
Plod1	Zc3h13		Ly6d	Tram1	Ankrd23
Ctxn1	Tmx3		Tmem238	Hspa1a	Rnf222
Flrt3	Zfp1		Aldh1a7	Abhd17a	Prss22
Fcgrt	Gmps		Rnh1	P4hb	Cul3
Atrx	Pcbp4		Clcn3	Mall	BC016579
Pcna	Mta2		Ier5	Esrp1	Asb2
Pglyrp4	Smc1a		Yars	Manf	Lce1m
Topbp1	Pold3		2610528A11Rik	Fam57a	Lsr
Ly6e	Hdgf		Krt6b	Ltbr	Smpd3
Cd82	Kansl3		Hoxd8	Rps6kb2	Rhod
Fen1	Chpf		Tmem135	Ptger3	Rnf208
Mfge8	Nsmce4a		Osbpl5	Pon2	Mob1b
Pik3r2	Lrpap1		Nrarp	Tor2a	Nsdhl
Mex3a	Smim3		Edf1	Gpr155	Bid
Nipsnap1	Nudt21		Tdrd1	Pld3	Map2k3
Cers2	Tex261		Unkl	Mta3	Cnn3
Disp1	Myg1		Bdh1	Dusp22	Rnase2b
Hdgfrp3	Srsf2		Serpinb12	Dsc1	Slc40a1
A730017C20Rik	Cxcl1		Sergef	Abhd5	Mfap3l
Msi2	Zfp292		Ptpn13	Bpifc	Smpd1
Ccdc8	Slbp		Fkbp15	Gsdmc	Tssc1
Zfp580	Gpr180		Fabp5	Spint1	Golga7
Dscc1	Arf4		Myom3	Klf6	Kdm7a
Wnt5b	Pole4		Tiam1	Tppp3	Atg9b
Cacfd1	Eef1a1		Adh7	Acot2	Megf9
Cmtm7	Srsf6		Cpt2	Mfsd6	Slc6a19
Klhl22	Uhrf1bp1l		Sec22a	Reep6	Cpe
Ap4m1	Rassf10		Ctnnd1	Klc3	Lynx1
Rbmx	Ruvbl2		Lamtor2	Nagk	Tmbim4
Cenpm	Aldh7a1		Timm17a	Rufy1	Atxn3
Cenph	Xrcc5		Fbxo6	Tmem9b	Epb41
Itm2a	Pdia6		Emc9	Gid8	Tex264
Atxn10	Ilkap		Cyp3a13	Fam187b	Emc2
Smo	Car12		Nckap1	Ablim1	Ttpal
Plod3	Eefsec		Hdlbp	Sephs2	Cars
Pskh1	Stom		Agfg1	Nkiras1	5730559C18Rik
Zbed3	Atp5c1		Tnks1bp1	Hsdl2	Hiatl1
Prkd3	Katnal1		Tcn2	Rbm20	Lce6a
Ctnnb1	Slc38a10		Pusl1	Fam83g	Adrbk1
Snn	Cxxc5		Tmem246	Gmppb	Lipk
Hells	Prkcsh		Krt1	Eapp	Lce3c
Asf1a	Katna1		Skint4	Arhgap23	Bik
Sepn1	Impa1		Dbi	Arap2	Cipc
Ovol2	Ttc33		Aven	Atp11a	Prrc1
Jag2	Btrc		Cds1	Nkpd1	Akr1c18
Fxyd6	Snrpa		Sc5d	Sar1b	Cul5
Flot2	Trim12a		Bahd1	Samd10	Ube2k
E2f1	Tpx2		Shfm1	Leprotl1	Pnpla2
Timeless	Hnrnpl		Ppp1r11	Elovl7	Ttc7
G0s2	Mnat1		Ces2g	Evpl	Lce1g
Hmgcs2	Adprm		Parp10	Nipal1	Faah
Rad54l	Ssrp1		Smtnl2	Riok3	Nsf
Hnrnpll	Nipbl		Fryl	Mon1a	Hmox1
Rab32	Csrp2bp		Rxra	Tmem19	Vps37a
Tfdp2	Taf1d		Itgam	Cdc34	Pex3
Frem2	Camta1		Cmpk1	4933431E20Rik	Maff
Hnrnpdl	Slc25a10		Tmem248	Pafah1b1	Zmiz1
Eif3h	Ssb		Fam84a	Tmem251	Hsbp1l1
Zscan21	Zfp41		Sppl3	Prr13	Tjp2
Bgn	Rnf2		Dcaf11	Spry1	Dedd2
Nxph3	Ywhae		Trappc6a	Gnai3	Garem
Sgce	Zfp566		Mpp7	Chmp1a	Cpeb3
Haus5	Ctso		Cwh43	Psmc1	Yod1
Rtf1	Fkbp4		Ano7	Cstb	Thap4
Trim32	Tdp1		Trnp1	Gsta1	Lce1a2
Whsc1	Hrsp12		S100a16	Atg3	Wnk1
Cenpw	Lrwd1		Adora2b	Arf6	Lce1l
Plppr3	Minos1		Sh3bgrl3	Tspyl4	Nkiras2
Rab15	Sipa1		Atf4	Anapc15	Mtfr1
Farp1	Mrpl27		Eno1	Avpi1	Sgk1
Nckap5	Klrg2		Rars2	Smagp	Fbrs
Vgll4	Rad50		Ociad2	Twf1	Megf11
Ccdc106	Smarca5		Slc16a6	Slco3a1	Creb3
Ebpl	Cnot3		Cst3	Sun3	4930556M19Rik.1
Sdc2	Ube2d2a		Oas1f	Ceacam19	Mxi1
Gprc5b	Ctc1		Them5	Mpv17l	Slc30a1
Tnfrsf4	Eif4b		Dok4	Cyb561	2700033N17Rik
Dlx4os	Smarcd3		Blcap	Mtus1	Baiap2l2
H3f3a	Rbm8a		Ggt6	Hsd17b4	Eif2b4
Rbm22	Ubb		Ripk2	Ybx3	Gng4
Uap1l1	Uspl1		Jup	Crb3	Nt5c3
B2m	Adck3		Perp	Ckap4	Tspan15
Rad51	Mycn		2310039H08Rik	Sytl1	Fhdc1
Slc27a1	Zfp24		Srp9	Gde1	Usp16
Il2	Chka		Pycard	Akirin1	Slc46a3
Chst2	Klhl23		Smim13	2410022M11Rik	Aldh3b3
Fam69b	Brd8		Zfp706	Nebl	Ccdc120
Fn1	Wbp4		Fut1	Ube2g2	Serinc3
Pold1	Limch1		Glt28d2	Slc25a12	Appl2
Zfp207	Zc3hc1		Pmaip1	Ube2m	Fam219a
Wfdc2	Arhgap11a		Magi3	Mif4gd	Tmem141
Zfp771	Eif4a2		Tmem29	Nipal4	Otub2
Creb3l2	Man2b1		Mgat5b	Arl8b	Lrrc20
C1s1	Nrf1		Stfa3	Ly6g6c	Spire1
Esyt1	Hnrnpab		Engase	Fam25c	Rad23b
Dlx4	Patz1		Mt4	Sbsn	Krtap3-2
Chaf1a	Idh3a		Mrpl17	Cst6	Mapk15
Tox	Nfkbil1		Naa10	Rbp2	Tm7sf2
Hoxb2	Pttg1ip		1810022K09Rik	Dgat2	Znrf1
Mpdz	Nelfa		Psme3	Clic3	Gstm6
Msrb2	Arhgef40		Hectd3	Nupr1	Pcgf3
Galns	Fancl		Dsg1a	Calm4	Rrp7a
Apopt1	Ppcs		Il17rc	Ly6g6e	Bnip3
Arhgef17	Tmem5		Bcl2l14	Dapl1	Clpx
Ahsa2	Supt3		Jagn1	Tuba8	Plekhg1
Eif3f	Dzip3		Acsl5	Hebp2	Srgap2
Clic4	Maml2		Sdc1	Ggct	Aqp9
Cpne2	Aaas		Fam63a	Psapl1	Slc15a3
P3h1	Brf2		Tmem184a	Pla2g2f	Qsox1
Il2rg	Siah1b		H60c	Casp14	Pla2g5
B9d2	Ict1		Slc30a7	Rnase1	Tmed9
Bcl7a	Rbbp7		Alg3	Efna3	Timm17b
Flywch2	Sat2		Mrpl42	Gm94	Stk39
Rcor2	Ints4		Pla2g4f	Klk8	Ano9
Pkmyt1	Ppp3cb		Yif1a	Asprv1	Gcnt2
Rnaseh2b	Tmem231		Myd88	Agpat4	Usp43
Caprin1	Fundc2		Mrpl4	Csta1	Pla2g3
Plcd3	Evc2		Hsd17b12	Pvrl4	Tmem159
Unc119	Elf1		Rangrf	Chit1	Stat6
St3gal4	Ptpn9		Pkp1	Metrnl	Yme1l1
Mcc	Pias1		Ghr	Fam213b	Gpr137b
Gins1	Ppp2r3c		Gng5	Sdr16c5	Rnf113a1
Irak1bp1	Eri2		Dynll1	Grhl1	Map3k8
Slco4a1	Eed		Hacd2	Tmem40	Ccdc64
Irf1	Gpank1		Ocrl	Tmem54	Nfat5
Cygb	Nr2c2		Fam98a	Gjb4	Zbtb7a
Srek1ip1	Lrrcc1		Taf13	Tubb2a	Arhgap27os1
Ppp1r18	Peak1		Cox17	Stfa2	Arntl
Slc25a24	Ipo9		Cdkn2b	Glrx	Zcchc2
Myo1b	Phtf1		Bag2	Serpinb2	Kctd4
Plxnb1	Lsm2		Lpcat2	Krt78	Rai14
Artn	Cdc42se2		Serpinb5	Tgm1	Dock6
Dhrs13	Glg1		Fam131c	Hspb1	Tmem56
Plscr3	Nup62		Atp6v1a	Ggh	Fam179a
Tacc3	Nfkb2		Rhbg	Elovl1	C130021I20Rik
Gli3	Ndc1		Trim29	Mboat2	4932422M17Rik
Tceal1	Gtf2b		Ube2q2	Il1rn	Ube2v1
Afap1l1	Pdk2		F3	Ndrg2	Adgrl2
Mras	Atad1		Sdr16c6	Klf4	Ypel2
AU019823	Smarcad1		4833423E24Rik	Sphk1	Lnx1
Commd3	Rmi1		Rufy3	Smim5
Has3	E030030I06Rik		Adtrp	Gng12
Nampt	Tada1		Nuak2	1110008P14Rik
Pml	Bap1		Pomp	Gdpd3
Dbn1	Arap1		Pnpo	Sqle
Pkp4	Vav3		2410004B18Rik	Rab11a
Nde1	Arhgef16		Irf6	Cited4
Zfp428	Tmed7		Lyrm9	Mvd
Slf1	Prim2		Cdc42ep5	Aox4
Rnf122	Glce		Dynlt3	Lipm
S100pbp	Zfp560		Nudt2	Ptgr1
Luc7l3	Ube2l3		Higd1a	Cltb
Synpo	Isoc1		Erbb3	Tlcd1
Psmb8	Plin3		Nipal2	Atp6v1b2
Srsf4	Alg2		Prodh	Prdx5
Prkar2b	Rnf34		Abcb10	Fam129b
Mpst	Zkscan3		Endou	Prom2
Fbxo17	Lpl		Pxmp4	Msmo1
Pacsin2	Abhd4		Gpcpd1	Clu
Gmpr	Mfn2		H2afj	Tmem41a
Edar	Naca		Mtx2	Hcar2
Vash2	Xylt2		Ptk2b	Cdkn1a
Arl2bp	Airn		Tmem45a	Osbpl1a
AI464131	Uba2		Rab25	Dhrs7
Map2k5	Psmb1		Tbc1d10a	Ank
Dnal4	Creb1		Kcnk7	Tmem79
Cbx6	Shcbp1		Lypd3	Plxdc2
Rbms3	Cnih1		Nhp2	Gjb3
Flrt1	Dazap2		Anxa7	Dhcr24
Cenpp	Zc3h14		Fam136a	Klk13
Trp73	Tubgcp3		Slc31a2	Rgs20
Cd5	Cpsf2		Zfand2b	Ttc22
Zdhhc8	Inha		Pmepa1	Cebpb
Brip1os	Pard6g		Galnt6	Acsbg1
Lmna	Nudt10		Pex13	Slc9a3r1
Thnsl2	Grsf1		Mgst2	Eif1ad
Casp8ap2	Tmem176a		Uck2	Stx19
Aunip	Anxa4		Csnk1a1	Mpzl3
Kiz	Ube2l6		Emc3	AI413582
Plcb1	Rnf215		Vat1	Aspg
Tmem39b	Gm2a		Ptdss1	Clip1
P3h3	Polr1c		Mreg	Desi1
Arfgap3	Ccne2		Uchl5	Atp6v0b
Adgrb2	Rnf145		Gpr89	Klk11
Evl	Rpl15		Sh3glb1	Abca12
Smarcd2	Ogg1		Dpp4	Pdlim2
Enkd1	Smim10l1		Rcan1	Ebp
Efnb1	Anapc16		Tmbim6	Tmem154
Brinp1	Whrn		Afap1l2	Plekhn1
Zkscan17	Zfp397		Tuba4a	Polb
Pygo1	Pcgf6		Tbcd	Fam46b
Pou2f1	Rbmx2		Rer1	Arhgef10l
Cntln	Zfp180		Elovl4	Myo18a
Zfp637	Lgr4		Rhob	Uchl3
Ypel1	Ctnnbl1		Sptssa	Scel
P4ha1	Tango6		2410015M20Rik	Nudt17
Med16	Zranb2		Pof1b	Tuft1
Ramp3	Ccar2		Urah	Gipc1
Npr3	Slc22a4		Sepp1	Ctsa
Ube2t	Cwc25		Barx2	Ptk6
Kmt2e	Gm13166		Chmp4b	Rab27b
Smad3	Dbf4		Acsl1	Adgrf4
Brms1l	Mrps23		Pgrmc2	Blmh
Nedd9	Fam221a		Gm826	Cyp51
Rasgef1b	Dnajc10		Cab39l	Dpp3
Sms	Zfp62		Ttc39c	Trib3
Scara3	Tmtc4		Ostf1	Lss
Ankrd44	Atp5f1		Aktip	Mfsd7a
Txnrd1	Vrk3		Acly	Htatip2
Cspp1	Cpsf7		Sgpp1	Pmvk
Fbxo25	Mapk1ip1		Gk	Scd2
Gusb	B4gat1		Krtdap	Bnipl
Dusp9	Timm22		2010107G23Rik	Alas1
Tmem173	Adssl1		Ubl4a	Mapk13
Ski	Polr2c		Tuba1c	Xbp1
Phlda1	Ppid		Cdk5rap3	Mfsd5
Csnk1e	Sdha		Tprgl	Gpr160
Wdr86	Mbip		Ipo4	Scamp2
Mms22l	9430016H08Rik		Prnp	Gba
Ift57	Amigo1		Eif1ax	Creb3l1
Ecscr	Cdc20		Sult2b1	Iffo2
4930579G24Rik	Elp3		Gltp	Rhou
Pbk	Ndufs4		Cebpa	Ift20
Myef2	Fads1		Herpud1	Akr1d1
Wrap73	Zc3h11a		Hsd17b7	Acap2
Pole2	Htatsf1		Acot1	Vti1b
Dnmt3a	Serpina3g		Gars	Klf3
Ptk2	Zfp286		Epha1	Dhcr7
Cntfr	Rpf1		Sumf2	Slc35f5
Edn1	Osgepl1		Cd3eap	Bok
Fignl1	Numbl		Mien1	6430548M08Rik
Zfp821	Rundc1		Dstn	Gp1bb
Tril	Spata2l		Dohh	Ppl
Fmo1	2810474O19Rik		Echdc1	Fdft1
Igfals	Irgm1		Hypk	Slc22a23
Gli2	Cep104		Vcpkmt	Sox7
Cd276	Mtpap		Psd4	Calm1
Hoxc6	Zscan29		Timm10b	Atp6v0d1
Timp2	Birc2		Grpel1	Ttc9
Amer2	4930453N24Rik		Fam219b	Hars
Asf1b	Rgmb		Fam234b	Etv6
Mical3	Hoxb8		Rusc1	Il1f9
Slc18b1	Mfsd10		Eif5a	Tmem125
Snhg18	Cnot8		Unc13b	Slc31a1
Arf2	Mum1		Dhx32	Pls3
Tmem100	Tra2a		Ctage5	Eps8l2
Susd6	Bcl11a		Vwa5b2	Atp6v0a4
Zfp36l1	Izumo4		Hexim1	Abhd6
Ing4	Mllt10		Desi2	Pdzd11
4931406C07Rik	Pts			Cbx4
Ephx1	2810001G20Rik			Stard4
Ttyh3	Lrrc45			Atp6v0e
Pfdn5	Tulp3			Aacs
Enox1	Rras2			Slc27a4
St6galnac2	Lxn			Chmp2a
Pola2	Ddx24			Stx11
Apbb2	Zfp219			Lad1
Serpinb6b	2700049A03Rik			Dhrs1
Sox9	Eri3			Scnn1a
Ergic3	Pafah1b2			Atp6v1d
Otud1	Zfp644			Inpp5b
Mterf4	Osgep			Rab38
Sap30	Clns1a			Rit1
Gtf2ird1	Avl9			Ssfa2
Kitl	Smarca2			Kif1c
Zfp367	Klf11			Map2k4
Espn	2610301B20Rik			Tmem43
Gemin8	Cep57			Pde12
Proser1	Nol7			Csnk2b
Slc12a7	Eif4a3			N4bp3
Fbrsl1	Zfp688			2310022B05Rik
Rbm43	Ccdc191			Vsig10l
Nrip2	Snrpb			Nfe2l1
Tgfb3	Bcl10			Cd19
Vill	Gm20186			Rhbdf2
Wdyhv1	Rsf1			Zmat3
Tapbp	Zfp395			Pepd
Gmds	Rdx			Atp6v1e1
Tmem191c	Sema4c			Ndel1
Atat1	Irx4			Sdhaf1
Ccdc136	Twistnb			Rars
Tmem44	S100a10			Tmem139
Fgfr1	Zfp628			Fasn
2310009B15Rik	Xndc1			Naaa
Ifi27l2a	Zfp865			Nol3
Pgf	Golga7b			Sars
Kifap3	Clp1			Tubb3
Zfp28	Fuk			D7Ertd443e
Dync2li1	Gas1			Ubtd1
Gm1673	Slc27a3			Cmtm6
Ccni	Egfr			Ocln
Mturn	Sh2b1			Slmo2
Ddx52	Asah1			Gm10639
Sbspon	Tprkb			Ppard
Il23a	Frmd6			1810058I24Rik
Fblim1	Maz			Muc15
Myl12b	Mnd1			Sptlc1
Tceal5	Txndc12			Adipor2
Btf3l4	Oard1			Tec
Ino80b	Zfp868			Ap1m2
Nub1	Adrb1			Ddi2
Gm14964	Akap8			Emc6
Rp2	Tnk1			Mid1ip1
Atp5sl	Msh3			A430105I19Rik
Hsp90b1	Akr1b8			Sh3kbp1
Dalrd3	Clta			Rassf3
Ndufs2	Zc3h6			Eif4g1
Ccdc80	Uqcrh			Atp8a1
Nphp1	Phax			Glrx2
Tdp2	Hspb11			Slc6a8
Mis18a	Gnai1			Chd7
Col5a2	Panx1			Phf10
Ddb2	Creb5			Gna15
Mllt6	Lpar6			Pnpla8
Homer3	Rock1			Mycbp2
Skp2	Bbs4			Tmed5
1190005I06Rik	Snw1			Borcs6
Mageh1	Echdc2			Ccdc92
Dsg2	Rtn2			Nfil3
Gm7628	Mphosph8			Zc3h12a
Lrrc42	Nusap1			Camsap3
Pde4b	Inpp5k			Abhd12b
Ldlrad3	Gm5914			Morc1
Kansl1	Eef2			Vmp1
Dhx58os	Pnisr			Tatdn2
Stxbp4	Birc5			Art3
Rpp25	Mef2a			Tom1l2
Zfp867	Magoh			Asb13
Creb3l4	Scmh1			Rab24
Foxp1	Tbc1d31			Chmp3
Nme7	Gtf3a			Npc1l1
Pnrc2	Gm15050			Bmp2k
Atad2	Rtcb			Dlgap4
Zbtb8a	Trip10			Ppfia3
Frk	Slc25a3			Nbeal2
Gsdmd	Hnrnph3			Hmgcr
Gm26711	Tln1			Cast
Pih1d2	Oaf			Ppp1r2
Gpm6b	1600020E01Rik			Rab44
Armcx2	Oaz1			Kpna2
Fam189b	H1f0			Tollip
Scube2	Mrpl13			Ube2e2
Cdc25a	Zfp113			Fam3a
S100a3	Tmem161a			Pold4
Ift81	Top3b			C1qtnf4
Prelid2	Ttc3			Itpr2
BC067074	Rb1cc1			Lamtor3
Oscp1	Mat2b			Pnpla3
Trim12c	Sfxn3			Kif1b
Zfp579	Rgma			Tti1
Cep70	Uhrf2			Adipor1
Car11	Ehmt1			Tpd52
BC043934	Zfp524			Arhgdig
Fgf13	Krt5			Snx11
Hs3st1	Epb41l3			Pak4
Cdc6	Acadl			Kcnk6
Trim59	Zfp553			Med25
Igf2bp3	Gle1			Pgs1
2810029C07Rik	Net1			Plpp6
Dkk3	Polr2a			Nfkbib
Rhbdl3	Sec61b			Sphk2
Trp53i13	Samm50			Ykt6
Znrd1	Ska3			Ano10
Arl6	Hoxa7			Noct
Foxo6	Lifr			Capn10
Flywch1	Phf12			Gal3st1
Dhrs4	Nr2c1			Ddx19b
Iqce	Cox4i1			Rrn3
Stau1	Slc1a5			Iscu
Lrp12	2210013O21Rik			Usp2
Lpar1	Nrm			Adm2
Papd4	Rbm39			Por
Ensa	Htra2			D730001G18Rik
Frmd4b	Fam212a			5031439G07Rik
Tmc4	Stoml1			Bace2
Ccnt2	Thap3			Lrrfip2
Rabl2	Ldlrap1			Tfg
Pfn2	Dennd1a			Pex16
Ctdsp2	Celf2			Camkk1
Sorl1	Rchy1			Psmg3
Cxxc1	Spred1			Slc26a9
Olfm1	Rp9			AI314180
Nans	Fez2			Mink1
Efcab7	Mmp15			Eaf2
Cdca3	Colgalt1			Fbxl3
Cenpq	Nelfcd			Lrrc8e
Meaf6	Rps9			Blzf1
Axl	Rnaset2a			9930004E17Rik
Fzd2	Hes6			Pdrg1
Steap3	Kif2a			Nod1
Sf1	Pex2			Baiap2
Cyth2	Atp5h			Sptan1
Lman2l	Mttp			Dnajb3
Tex30	Ifngr1			Daam1
Capsl	Fas			Stk17b
Unc119b	Ehd2			Zswim1
AK010878	Msn			Hcfc1r1
Lgmn	N6amt1			Cept1
Rel	Lamb2			Ppp1r37
Pspc1	Ckap2l			Hmg20b
Bex2	D16Ertd472e			Clmp
Pdlim7	Mrps9			Tmem109
Psma4	Parm1			Rab7
Chek1	Sumo1			Fam3b
Celf4	Tcf7l2			Rbms1
Cyb5r1	Nudt5			Gchfr
Msantd4	Il17re			Txndc9
Zfp810	Glud1			Med8
Casp2	Zfp704			Golgb1
Acsl3	Grrp1			Uba3
Slc39a10	Chtop			Sec16a
Zfp282	Atp5g3			Scrib
Ift122	Fbxo5
Nck2	Slc2a1
Pxdn	Son
Glt8d1	Tanc2
C1qtnf1	Wnt7b
Tdrp	Acin1
Pde6d	Uqcrc1
Fut8	Cds2
Plppr1	Ahcyl2
Tmem263	Ets2
Slc2a4	Rai1
Eme1	Thbs1
Dnpep	3010003L21Rik
Cfap45	Svbp
Fkbp7	Rab11fip2
Lsm14b	Anxa3
Plxnd1	Krt14
Accs	Ctdsp1
Chst11	Nr3c1
Hmga2	Sh3pxd2b
Wdhd1	S100a13
Mov10	Cdkn2aipnl
Me2	Dynll2
Prtn3	Adgrl1
Qrfp	Zhx2
Gm20604	Mesdc1
Tshz2	Pak2
Lpin1	Dmap1
Mapk8ip1	Rnase4
Traip	Prkcdbp
Akap7	Helz
Gm26645	Krt15
Col1a2	Lmo4
Rev1	Klf9
Samd14	Luc7l2
Src	Npdc1
Vrk1	Sox21
Tgfb2	Pqlc1
Serpinb9	Alad
Fam229b	Set
Gm11266	Rreb1
Zrsr1	Slc38a2
Erich1	2610035D17Rik
Rfx3	Ngrn
Lca5	Cul7
Cfap36	Aplp2
Gatsl2	Tbl1x
Dact3	Rnaset2b
Osmr	Fam171a2
Glt8d2	Kcnk2
Wwc2	Sntb2
Tbc1d1	Ice1
Poglut1	Sdhd
Arid2	Snrpe
Rnf165	Decr1
Fchsd2	Reep5
Zfp335os	Tmem216
Efcab2	Zfp655
Rqcd1	Trip6
D230025D16Rik	Flna
Zmym3	Pycrl
Etv4	Mta1
Usp29	Rps14
Gabbr1	Agtrap
BC022687	Rps11
Fam192a	Naa16
Dmwd	Cotl1
Smim22	Prrc2c
Zfand4	Zmynd11
Dguok	Gfer
Ric3	Nfia
2010109A12Rik	Ogfod3
Phf5a	Hsd17b10
Gtf2h2	Ccdc163
Slc16a7	Gys1
Ccdc189	Atxn2l
Nap1l1	Smco4
Rmi2	Ddx47
Irs2	B3galnt2
Gem	Dst
Iqcb1	Csad
Api5	Tab1
Macrod2os1	Sdhb
Steap2	Gpd2
Abtb1	Fras1
Trpm1	Zfp148
Fkbp14	Rpl18a
Fam163b	Tgfbi
Hist1h4i	Egr1
Scn8a	Tulp4
Sema6c	Hoxa4
Pcnt	Stk25
Ccnjl	Ndufb5
Cxcr4	Lsm4
Rassf6	Dnph1
Zscan2	S100a6
Mpped2	Dgcr2
Prrg1	Arhgdia
Mad1l1	Apoa1bp
Bnc1	Ap2a2
Cklf	Ythdc1
Tssc4	Asap1
Mad2l1bp	Arhgef1
Gm4924	Cers5
Slc2a9	Zwint
Gm4208	Cc2d2a
Pck2	mt-Nd4
Arsi	Akip1
Traf2	Srsf7
Fam109b	Vkorc1
Tmem8b	Polr3gl
Cnst	U2af1
Ly6h	Myl12a
Zgrf1	Mylip
Agpat9	2410002F23Rik
Atf2	Phf20
Cdc7	Rps27
Kif3c	Tspo
Fam73a	Mrpl23
Cpa6	Zcchc11
Med15	Celf1
Crocc	S100a1
Xrcc1	Srsf9
Sik3	Socs3
Pld2	Zdhhc12
Zfp937	Cisd3
Mgme1	Bri3
Tubg2	Cdc26
Zc4h2	Ndufa2
Slc9a8	Peg3
Fbxo21	Fat1
Gstm7	Kdm5a
Rom1	Ncor2
St8sia2	Gstp1
Nt5c2	5430416N02Rik
Orc1	Prpf19
Tmem88	Bclaf1
Knstrn	Cdipt
Mphosph9	Hnrnpd
Arhgef2	Zzz3
Fgfrl1	Fam168b
Zfp51	Mt2
Fut10	Smim11
Eml4	Aamdc
Vav2	Notch1
Sclt1	Pabpn1
Klhl13	Amacr
Spo11	Impa2
Spon2	Ccar1
Nhlrc1	Raph1
Dusp6	Ilk
Mcm8	Snrpd2
Wipf3	Anapc10
Rbm42	Smad4
Tex9	Bub1b
Zfp775	Cav2
Dlc1	Hnrnpr
Nedd1	Tomm7
Cep68	Prdm11
Brip1	Ahr
D3Ertd254e	Nenf
Cox20	Snrpg
C1qtnf6	Ptbp1
Slc25a29	Mbtps1
Tctn3	Phxr4
Gabre	Prss23
Cfap77	Ifi27
Glis2	Slc16a1
Kif18a	Mat2a
Tns2	2900093K20Rik
Ercc5	Mbnl2
Zfp184	4921524J17Rik
Zfp329	Lamc1
Psmc4	Hotairm1
Phc1	Ppp5c
Nat6	Adam8
Zbtb10	Ahcy
Col6a1	H19
2810417H13Rik	Racgap1
Rad51ap1	Mbd3
Chd3	Fam81a
Mypop	Bax
Ctcf	Tpr
Rab11b	Tubb6
Cdca8	Calu
9430015G10Rik	Slc1a4
Cdh3	Hilpda
Dna2	Fam132a
Dnajb6	Phpt1
Casp6	Akr7a5
Insl6	Gtf2i
Zkscan5	Tigd2
Slc25a20	Rbm18
Lamc2	Fam76b
Ier5l	Cbx3
Ip6k2	Shmt1
Nckap5l	Hoxb4
Arhgap25	Tet3
Bcl2	Ppp1r35
Ticrr	Tnni2
Ttc23	Hoxaas3
Hspg2	Rpain
L3mbtl3	Tada3
Emid1	Fkbp1b
Dok5	5730596B20Rik
Ptrf	Josd1
Cetn4	Ssr2
Vwa1	Tfap2b
Maged2	Plekha7
St3gal6	Fam71a
Cpq	Igf2
Clec2l	Rara
Fam117a	Golim4
Mfsd7b	Imp3
Gstm2	Acer2
Mgmt	Adsl
Cenpk	Aco2
Zfp385c	Syne2
Gm20696	Nadk2
2410018L13Rik	Dsg3
Zfp629	Tiprl
Cyr61	Atpif1
Lims1	Dctpp1
Eva1b	Idh3b
Phf14	Hist1h1c
Aco1	G3bp1
Wnt10a	Zfp639
Cxadr	Zfp296
Auts2	Pogz
Dbp	Ggta1
Zfp277	Aida
Bcl11b	Kcnq1ot1
Bend5	Hspe1
Pbx3	Qk
6720489N17Rik	Rpa3
Prr5	Khk
Vangl1	Fbl
Brd4	Cpxm2
Hoxa2	Mt1
Hoxb3os	4930523C07Rik
BC017643	Atp2b1
Slc35a1	Rgs19
Plekhh2	Rasl11b
Parva	Btg1
Msantd3	Gatsl3
Fubp1	Cyb5r3
Arhgap22	C1qbp
Pxn	Snrpd1
Dvl2	B3gat3
Gdnf	Serpina3i
Zbtb24	Dlat
Ankrd26	Ranbp1
Inppl1	Tfap4
Fam111a	Oxct1
Ddit3	Nop58
Poc1a	Junb
Exo1	Ilf2
Hist1h1b	Hn1l
Gps2	Pnn
Cox6b2	Ergic1
5930430L01Rik	Hmgn5
Lmx1b	Fos
Usp3	Plek2
Ssbp3	Atp1a1
Pcsk2os1	Bod1l
Zfp945	Tbc1d15
Mok	Idh2
Rbbp8	Ugp2
Cenpa	Mdh1
Moxd1	Adk
Hp1bp3	Cryba2
Thy1	Adh5
Cracr2b
Zfp316
Card10
2610002M06Rik
Morf4l1
Trip13
Actb
Ilf3
Bcar3
Gm13219
Plin2
Pias4
Ap2b1
Rilpl2
Eif3k
Pde4d
Usp11
Trim26
Lrrc8d
B230219D22Rik
Armcx1
9830147E19Rik
Ccdc3
Hspb2
Ccdc71
Mad2l1
F2
Zfp362
Crlf2
Slc35d1
Lrig1
Dnmt3bos
Cryab
Inf2
Gm15867
Elmo2
Lpin2
Serinc2
Six5
Slc12a4
Toe1
Tbc1d17
Cib2
Rsu1
Cdc40
Itga3
Ccl27a
Klk10
Zyx
Ptpre
Caskin2
Cdk2ap1
Gm10116
Cstad
Dcxr
Ptprs
Zfp30
Ift22
Gamt
Slc16a13
Rab12
Eid2
Art4
Fxyd3
Slc6a6
Efemp1
Arid5a
Thbs3
Sgcb
Abcg2
Ogfrl1
Actn4
Tcf4
Apoe
Luc7l
Samd5
Nf1
Kdf1
Igfbp4
Champ1
Zcchc3
Mtmr11
Chpt1
Adcy9
Ninl
Ino80e
Tmem138
Cdr2l
Igf1r
Zfp90
Agap3
Lrp4
Ltbp4
Spred2
Edn2
Thra
Slc29a2
Depdc7
Fam175b
Zmym4
Cnksr1
Tnrc18
Wdr6
Amdhd2
Robo2
Abr
Luzp1
Smad5
Pcgf2
Irx1
Lias
Met
Sncg
Slc2a5
Fam212b
Dnajc1
Eif4e3
Dusp23
Ska2
Dlk2
Tnfrsf21
Tchp
Pcif1
Col16a1
Ptk7
Ogfr
Spata7
Tap1
Wnt16
Adamts9
Top2a
Nfic
Tspear
Bin1
Shisa5
Tgfb1
Arhgef28
Calml4
Zbtb20
Xpc
Plekhf1
Tmem184b
Chrac1
Arrdc1
Nfatc4
Fzd3
Klf15
Gyltl1b
Dusp10
Col17a1
Zfp503
Sod1
Erf
Pqlc3
Angptl2
Bambi
Phldb2
Rnf38
Gstm1
Odc1
Ptp4a2
Ankrd6
Antxr1
Ube2r2
Gramd1a
Epb41l4aos
Scx
Afap1
Angptl4
Arhgef3
Cfap20
St5
Lgals8
Dhx9
Polr2i
Nbl1
Sult5a1
Ucp2
Ms4a10
Prkag2
Tnc
Sema5a
Hmga1-rs1
Carhsp1
Rsbn1l
Neu1
Brd3
1700017B05Rik
Cysltr1
Fndc3b
Ahdc1
Slc9a3r2
Cdh13
Sec61a2
Cdk20
Mxra7
Pard3b
Tnrc6b
Ppp1r14a
Ak1
Bmpr1b
Eng
Ythdf3
4732440D04Rik
Tmem64
Spsb2
Kif11
Cenpn
Itgb4
Npepl1
Tagln2
Ampd1
Clk1
Ccdc107
Bfar
Irf2bpl
Rras
Slc39a13
Stard3nl
Myadm
Prr7
Dab2ip
Arhgap10
Bnc2
Sema3c
Cbs
Nfix
Slc29a1
Pced1b
Agrn
Rin1
Zfos1
Kif13a
Clk4
Zbtb11os1
Brwd1
Eogt
Tesk1
Sox15
Popdc3
Tbc1d8
Mapt
Lsm3
Fuom
Cep57l1
Smim20
Sox6
Atg16l2
Cnpy2
Slc6a4
Fbxo32
Col12a1
Ktn1
Ptpn14
Marveld1
Clspn
Sdf4
Cdc42ep1
Ece1
Sh3pxd2a
Ptprz1
AI837181
Zfp654
Megf6
Celsr1
Klc4
Kansl1l
Ucn2
Tnfrsf12a
Akt1
Gnai2
Cdon
Bcl9
Igfbp3
Lpcat3
Orai3
Abcd4
2900026A02Rik
Gm26615
Greb1
Man1c1
Fam20c
Rab13
4631405K08Rik
Adgrg2
Tns1
Ssh1
Arhgap21
Phlda2
Anapc4
Elf4
Itga6
Cep164
Blvra
Il1r2
Nnt
Col5a1
1700025G04Rik
Zc3h7b
Tpm2
Chdh
Utrn
Tshz1
Esco2
Wnt4
Rps6ka1
Sox12
Lpp
Clic1
Lgals9
Igf2bp1
Wee1
Lrrc31
Topors
Cgnl1
Jund
Sema3f
Pou6f1
Pbx1
Mgll
Gnaq
Adamts1
Ifitm10
Ncapd2
Zfp820
Gpr146
Calcoco1
Cpne8
Mob3b
Rabep1
Mical2
Elf2
Trim8
Pcbd1
Ppp2r2c
Sdk2
Col4a6
Paqr7
Ccna2
Rsbn1
Lipa
Arpc1b
Ubr1
Agrp
Egfl7
Col7a1
Cdk1
Fbxw7
Mark3
Cit
Aurkb
Parp6
Dgkd
Specc1
Chd2
Use1
Zfp511
Zfp146
Col18a1
Emsy
Rap2b
Sf3a2
Tinagl1
Gna14
Gatad2b
Fhod3
Stx16
Tcf7l1
Tgfbr2
Ttc28
Ifnar1
Osgin2
Leng8
Setbp1
Ltbp3
Cenpu
Psmd10
Nbeal1
Mex3c
Zfp36l2
Ncapg
0610009L18Rik
Nxf1
Ccne1
Adamts14
Man2a2
Marf1
Slc22a17
Phc2
Col4a5
Map4
Cdv3
Rarg
Spag7
Ldb1
Nbn
Grk6
Snapc2
Cacna2d2
Nrp1
Cic
Sirt3
Fam178a
Kif23
Lzts2
Ubxn2b
Tbcel
Lrrc26
Lockd
Zfp787
Arl8a
Vldlr
Fgd1
Epcam
Dtnb
Alcam
Mob2
Il10rb
Smyd4
Dlx3
Rybp
Nrxn2
Tmem53
Cnot6l

## Sheet: Figure 2A
cluster	gene		cluster	gene
IFE. B1	H19		IFE. B2	Dcn
IFE. B1	Lgals3		IFE. B2	Sostdc1
IFE. B1	Aqp3		IFE. B2	Stmn1
IFE. B1	Igf2		IFE. B2	Sox4
IFE. B1	Igfbp2		IFE. B2	Fst
IFE. B1	Wnt4		IFE. B2	Marcksl1
IFE. B1	BC100530		IFE. B2	Fbln1
IFE. B1	Tgfbi		IFE. B2	Tuba1a
IFE. B1	Gdpd2		IFE. B2	H2afz
IFE. B1	Urah		IFE. B2	Ccnd1
IFE. B1	Tppp3		IFE. B2	Ngfrap1
IFE. B1	S100a6		IFE. B2	Asprv1
IFE. B1	Tspo		IFE. B2	Ptch2
IFE. B1	Sparc		IFE. B2	Col4a1
IFE. B1	Anxa8		IFE. B2	Pou3f1
IFE. B1	Ahnak2		IFE. B2	Cntfr
IFE. B1	Stfa1		IFE. B2	Ptch1
IFE. B1	Mafb		IFE. B2	Pdlim4
IFE. B1	Anxa1		IFE. B2	Epcam
IFE. B1	Ifitm3		IFE. B2	Irx2
IFE. B1	Parp10		IFE. B2	Arl4c
IFE. B1	Mgll		IFE. B2	Nasp
IFE. B1	Ckmt1		IFE. B2	Timp3
IFE. B1	Ezr		IFE. B2	Sh3bp4
IFE. B1	Nbl1		IFE. B2	Ptn
IFE. B1	Rnase4		IFE. B2	Mcm3
IFE. B1	Agrp		IFE. B2	Nsg1
IFE. B1	Acsbg1		IFE. B2	Sfpq
IFE. B1	Sult5a1		IFE. B2	Bmp7
IFE. B1	Wnt10a		IFE. B2	Mcm7
IFE. B1	Ces2g		IFE. B2	Lap3
IFE. B1	Fras1		IFE. B2	Rnaseh2c
IFE. B1	Prkcdbp		IFE. B2	Fdps
IFE. B1	Ifngr1		IFE. B2	Pltp
IFE. B1	Csta1		IFE. B2	Gins2
IFE. B1	Stfa3		IFE. B2	Ptov1
IFE. B1	Crlf1		IFE. B2	Mfap2
IFE. B1	Fgfbp1		IFE. B2	Ramp1
IFE. B1	Gja1		IFE. B2	Igfbp4
IFE. B1	Chchd10		IFE. B2	Tyms
IFE. B1	Ier2		IFE. B2	Dut
IFE. B1	Mgst3		IFE. B2	Chaf1b
IFE. B1	Gltp		IFE. B2	Creb5
IFE. B1	Mt2		IFE. B2	Ung
IFE. B1	Aldh3b2		IFE. B2	Lig1
IFE. B1	Lancl1		IFE. B2	Mcm2
IFE. B1	Klk10		IFE. B2	Rfc2
IFE. B1	Rab25		IFE. B2	Calm5
IFE. B1	Lypd3		IFE. B2	Rrm2
IFE. B1	Gcat		IFE. B2	2810417H13Rik
IFE. B1	Socs3		IFE. B2	Grasp
IFE. B1	Krt16		IFE. B2	Bex1
			IFE. B2	Id3

## Sheet: Figure 3F
Cxcl14
Ftl1
Ccnd2
Fth1
Hmgb1
Lmo1
Stmn1
Sparc
Ptma
Tmsb10
H19
Bcam
Tubb5
Dcn
Hsp90aa1
H2afz
Set
Sox4
Anp32b
Siva1
Morf4l1
Igfbp2
Wbp5
Hnrnpa1
Nfib
Apoe
Ifitm3
Hmgn1
Gpx4
Cfl1
Pdlim1
Cdk4
Marcksl1
Ifitm2
Col17a1
Srsf3
Ybx1
Pdgfa
Jun
Wnt6
Tsc22d1
Calm2
Slc25a4
Hnrnpa2b1
Trp63
Wls
Snrpe
Itga6
Serpinh1
Ywhaq
Xist
Fst
Slc2a1
Prmt1
Phgdh
Gltscr2
Hnrnpk
Tuba1b
Cox4i1
Hbb-bs
Nono
Fam213a
H2afv
Snrpd1
Uqcrc1
Ctsl
Eif3e
Gnas
Postn
Npc2
Chd3
Ptn
Cox7a2l
Snrpg
Fgfr2
Ubb
Raly
Nedd4
Dek
Sumo1
Atpif1
Pcbp2
Ttc3
Hmgn2
Bcl11b
Cd81
Fkbp1a
Ctnnb1
Prkcdbp
Tspo
Oat
Gas1
Id3
Htra1
Cbx3
Hnrnpm
Paics
Cav1
Sostdc1
Sumo2
Ngfrap1
Smoc2
Lmo4
G3bp1
Aprt
Rdx
Hnrnpc
Anp32a
Tra2b
Ass1
Ppic
Tmem176b
Oaz1
Net1
Esd
Sfr1
Capg
Emg1
Tfap2b
Btg1
Ywhah
Trp53
Nap1l1
Ddx39b
Gnai2
Txndc17
Cotl1
Cks1b
Hmgb2
Wnt4
H3f3b
Cbx1
Pdia6
Rp9
Satb1
Hmgb3
Kremen2
Jund
Tsen34
Lef1
Sumo3
Lamb3
Tmpo
Atp5a1
Glul
Lgals1
Bmp7
Ssbp2
Dut
Hnrnpr
Tceal8
H3f3a
Sec61b
Nfkbia
Ptov1
Dnaja1
Srsf7
Uqcrh
Dctpp1
Ptrf
Ilf2
Capns1
Cyr61
Ube2i
Hnrnpd
Dynll2
Megf6
Pnisr
Tnfrsf19
Atp5g3
Lsm5
Nasp
Mat2a
Tbca
Nenf
Hnrnpu
Limd1
Lsm3
Rbm25
Dtymk
Apex1
Trim28
Sfpq
Eid1
Wnt10a
Auts2
Hnrnpa3
Fubp1
Eny2
Arhgdib
Itgb1
Snrpb2
Serpinb6a
Rbmxl1
Mbd3
Tspan3
Eci2
Sf3b1
Khdrbs1
Snrnp70
Srsf1
Tomm7
Ccdc34
Hnrnpdl
Hsd17b10
Ptp4a2
Hnrnph1
Eif3f
Srsf11
Rac3
Srsf6
Irx4
Slc1a3
Pafah1b3
Smc6
Pltp
Lmnb1
Hoxa7
Matr3
Commd3
Naca
Sdhd
Ryk
Xrn2
Bex1
Itgb4
Rpl18a
Ehd2
Rbbp4
Srsf10
Gpc3
Peg3
Rab34
Snrpa
Dlk2
Mcm6
Cdv3
Hsp90b1
Ezh2
Fermt1
Prpf19
Acin1
Agrn
Hdgf
Cald1
Smarce1
Lamc2
Sepw1
Smc1a
Dnajc9
Rbbp7
Tipin
Mmp14
Rps11
S100a6
Caprin1
Gtf2i
Rbm4b
Sf3b2
2900026A02Rik
Cdkn1c
Tcf3
Ssbp3
Ajuba
Brd3
Mcm5
Ctbp1
Psip1
Cbx5
Col18a1
G3bp2
Eif3h
Ccni
Cdh3
Rfc2
Slc38a2
Snrpc
Aldh2
Eif1b
Gnai1
Atic
Luc7l2
Cd151
Mcm7
Sult5a1
Rtf1
Mrpl13
Zfp503
Spats2l
Bri3
Impa2
Naa50
Psma4
Arpc1b
Phip
Tmem132a
Wnt16
Gmnn
Bmp2
Arglu1
Tex261
Smarcc1
Actl6a
Pnn
Cdca7
Ahcyl2
Tra2a
Oaz2
Antxr1
Nfix
Slbp
Cdc26
Gtf3a
Lig1
Slc7a5
Odc1
Rps14
Snrnp40
Pik3r1
Bclaf1
Maged1
Itm2c
Rpl13
Clstn1
Celsr1
Fam92a
Smim11
Adss
Pdgfc
H2afy2
Celf1
Ap2a2
Ndufa2
Krtcap2
Dtl
Mpc1
Gins2
Plp2
Svil
Tnrc6a
Adk
Isyna1
Rps4x
Trip6
Rpa3
Col4a1
1700025G04Rik
Uhrf1
Pafah1b2
Sdhc
Nap1l4
9530068E07Rik
Cbs
Atp5j2
Rpl35
Rps7
Rpa2
Sarnp
Tax1bp3
B230219D22Rik
Srsf5
2020-09-02
Syne2
Pmf1
Luc7l3
Sod1
Ung
Ptch1
Srsf9
Tpbg
Fam133b
2020-09-09
Eif3k
Nme4
Fkbp9
Usp1
Sdcbp
Tenm2
Rfc3
Tcf4
Suclg2
Rps19
Maz
Gstm2
Glud1
Itm2a
Akr1b3
Ltbp4
Oxa1l
Aco2
Pak2
Ankrd10
Ppm1g
Zfp64
Mcm2
Serpinb10
Gstm1
Cnpy2
Shisa5
Cbr2
2010111I01Rik
Sh3d21
Nbl1
Ptprs
Mcm4
Dcps
Cuedc2
Gmps
Pbx1
Nxf1
Ppih
Hells
Upf3b
Orc6
Svbp
Dnajc15
Rsu1
Spag7
Klk10
Syce2
Cep164
Sh3bgrl
Fxr1
Ruvbl1
Tcof1
Pts
Ppp1r14a
Msn
Nrm
Ackr4
Vezf1
Fam49b
Tst
Cbx6
Cav2
Mcm3
Vps72
Nudt14
Ccnd1
Dnmt3a
Col27a1
Erf
Fam60a
Rassf10
Edaradd
Mthfd1
Dcxr
Tmem9
Flrt3
Fuom
Mfge8
Zfp422
Smco4
Thbs1
Vgll4
Grasp
Cygb
Snai2
Hspg2
Phlda1
Zranb2
Srek1ip1
Tgif1
Snx17
Igsf9
Actn1
Arl6ip6
Colgalt1
Zyx
Ddx17
Pcna
Gsr
Gatsl3
Sox6
Akt1
Rps16
Icam1
Srsf4
Tnrc18
Fscn1
Fam101b
Srek1
Tfap4
Msi2
Zfp637
Umps
Nradd
Rbmx
Cdca7l
Etl4
Slc7a1
Tmed1
Tnfrsf12a
R3hdm1
Fhl1
Ilk
Chchd6
Csad
Nsmce1
4631405K08Rik
Ctsz
Zfp326
Asap1
Trp53i11
Gga2
Chaf1b
Tjap1
Sfxn3
S100a13
Zfp219
Ctnnal1
Ptpre
Ap2b1
Gm21092
H1fx
Rassf1
Il11ra1
Fen1
Helz
Fam216a
Zfp704
Col4a2
Anxa6
Fry
Cacnb3
P4ha1
Nfyb
Irf2bpl
Tubg1
Fat1
Tnfrsf18
Tex30
Dynlt1f
Ugdh
Txnrd1
Fiz1
Acot9
Cuedc1
Mum1
Nin
Tgif2
Krtcap3
Itga3
Gins4
Gyltl1b
Spred2
Frem2
Mgll
Dhfr
Rpl26
Mis18a
Tanc2
Qrich1
Slc12a4
Trim44
Dab2ip
Npepl1
Npnt
Ahsa2
Sh3bp4
Nsg1
Trim35
Arhgap25
Dsg2
Tspan6
Thap3
Rps10
Cmtm7
Cers2
Klhl22
Fras1
Rps15
Abcg2
Mt2
Ttc28
Mef2a
Atrx
Ehmt1
Col7a1
Nfic
Dst
Krt15
Tigd2
Krt14
Srrm2
Rgs12
Arhgef1
Slc6a6
Hotairm1
Tcf12
Rbm39
Bcl11a
Chd6
Raph1
Krt5
Rps27
Golim4
Lifr
mt-Cytb
Car12
mt-Nd4
Klf9
Tgfbi
Adamts1
Fus
Kcnq1ot1
mt-Co3
mt-Atp6
Clic4
Ece1
mt-Nd1
Son
mt-Nd2
Arl4c
Srpk2
Igfbp3
Ccl27a
Zfp36l2
Ucp2
Fzd6
Thra
Rbm22
Tagln2
Ptms
Smc3
Notch1
Fam132a
Ubc
Shmt1
Cyb5r3
Hn1l
Plet1
Gpsm2
Krt17
Dnph1
Smc2
Ppil1
Nucks1
Ube2s
Zwint
Spc24
Stip1
Tk1
Cks2
2810417H13Rik
Cdk1
Smc4
Magoh
Exosc8
Cenpm
Birc5
Mad2l1
Csrp1
Pbk
H2afx
Anp32e
Ccna2
Plk1
Racgap1
Ccnb1
Cenpa
Cdca8
Alcam
Atp1a1
Prrc2c
Krt7
Tmsb4x
S100a10
Hspa8
Ppia
Npm1
Hspe1
Ranbp1
Erh
Park7
Snrpb
Snrpf
Snrpd2
Gja1
Pfn1
Cct4
C1qbp
U2af1
Anxa5
Reep5
Phb2
Gapdh
Fkbp4
Pabpc1
Atp5c1
Mrpl23
Pebp1
Snrpd3
Fbl
Ywhae
Idh2
Ndufb5
Gpx1
Rnase4
2700060E02Rik
Ndufc2
Fundc2
Cox5b
Eif3m
Bzw2
Nudt21
Ndufab1
Abracl
Ccnd3
Mrpl52
Anapc5
Mdh1
Hsp90ab1
Rpl10
Ewsr1
Eef2
Srrm1
Mrfap1
Myl12a
Hnrnpab
Mrps16
Rpl3
Lsm4
Tmem258
Rps6
Atp5j
2020-09-15
Rps5
Rpl6
Atp5f1
Slc3a2
Fkbp3
Psma2
Rps13
Hint1
Rps9
Btf3
Oxct1
Cnih1
Dad1
Calr
Rpl9
Ostc
Rpl24
Ptbp1
St13
Rpl7a
Eef1a1
Rpl11
Ncor1
Clns1a
Rpl22
Gadd45gip1
Adh5
Nol7
Idh3g
Sec11a
Ndufs4
Rtcb
Smarca5
Rpl18
Rps3a1
Atp5g2
Samm50
Alyref
Rbm8a
Vdac2
Rpl15
Rpl6l
Cfdp1
Slirp
Rpl17
Chchd1
Coa3
Bax
C1d
Rpl13a
Rps3
Mrps5
Ssbp1
Ap2m1
Fam195b
Btf3l4
Bcas2
Fbln1
Pole4
Mtpn
Vdac3
Phax
Ccdc58
Uqcr10
Tmem14c
Rnpep
Rpl27
Mbnl2
Rps23
Rpl28
Rpl27a
Dap3
Rps15a
Gemin7
Osgep
Egln2
Mydgf
Lsm6
Dcakd
Stoml2
2510002D24Rik
Pard6g
2020-03-02
Wdr77
Rchy1
Ndufaf2
Sec61g
Cox8a
Mkln1
Cpsf6
Rnps1
Rpl4
Nfu1
Ppie
Vkorc1
Rps17
Gnb2l1
Smim15
Txndc5
Ergic2
Rpl10a
Rpl7
Mrpl2
Rps8
Rpl19
Hnrnph3
Rpl35a
Gadd45b
Ino80e
Rps27a
Ext2
Dctd
Ndufb11
Eif4b
Zfos1
Rpl23
Rpl36a
Trpm7
Rpl34
Clta
Txnip
Alkbh1
Sdhb
Fxyd3
Mt1
Imp3
Knop1
Ktn1
Anxa2
Mgst3
Rreb1
Efna1
Kcnk2
Nit2
Tfap2c
Ppp1r14c
Irx2
Sigmar1
Impdh2
Polr2g
Snhg12
Thrap3
Tpr
Psma1
Polr2j
Snrnp27
Thoc3
Ruvbl2
Wdr12
Rheb
Eif5
Cetn3
Bub3
Nras
Polr2k
Psma5
Ppp1cc
Mrpl21
Ddx18
2700094K13Rik
Mrpl12
Snrpa1
Ssrp1
Mzt1
Lsm2
Ncl
Sae1
l7Rn6
Trmt112
Slc35a4
Srsf2
Gata3
Ssr2
Pfdn6
Rae1
Rbm3
Vasp
Cacybp
Banf1
Eif4a3
Skap2
Clic1
Galk1
Ppid
Sf3b5
Fcf1
Ahsa1
Polr2h
Calm3
Cd9
Nop56
Cct8
Hras
Dnajc8
Pfdn2
Cycs
Eif4a1
Ddx39
Ran
Gpatch4
Lrrc59
Ift43
Hnrnpf
Ssb
Ccdc86
1110004F10Rik
Uqcrc2
Nudc
Hspd1
Dkc1
Shmt2
Fh1
Sf3b6
Pold2
Cd63
Mrpl18
Carnmt1
Tcp1
Pdap1
Timm50
Psmg2
Ndufa12
Brix1
Atp5b
Foxp1
Cnot2
Mdh2
Nolc1
Cct7
Lyar
Ptges3
Rrp1
Psmb2
Ppan
Psmb5
Gcsh
Ppig
Cct3
Eif3a
Pgrmc1
Ugp2
E2f4
Irx5
Gar1
Igsf3
Nhp2l1
Arl1
Mrpl41
Mrps33
Hspa9
Cyc1
Aasdhppt
Srm
Mrto4
Marcks
Slc25a5
Rrs1
Slc25a3
Psmb3
Polr2e
Rpn1
Vars
Ifrd2
Nop16
Prdx1
Emp1
Nars
Wdr45b
Nop58
Timm8b
Fam177a
Ebna1bp2
Ndufs7
Cct5
Cox7c
Rpl7l1
Ddx27
Rsl1d1
Top1
Ctsb
Gnl3
Mrps18b
Rsrp1
Aars
Plek2
Eif3c
Ext1
Wdr43
Cct2
Ssbp4
Gpc1
Uqcrfs1
Tfap2a
Trmt1
Srp19
Hpgds
Bcl10
Klf13
Clca3a2
Rhoa
Metap2
Nob1
Jmjd6
Tns4
Rsl24d1
Gm16286
Tomm20
Bmyc
Eef1e1
Zfp622
Top2b
Npm3
Mpc2
Tmem147
Nip7
Akr1a1
Nop10
Suclg1
Psap
Mrps14
Srp72
Rpl8
Rpl14
Exosc7
Mrps24
Pkm
Wdr83os
Hddc2
Stra13
Rpsa
Rps18
Lap3
Timm13
Ndufb10
Tomm22
Phb
Rps27l
Rpl32
Ndufa8
Ckmt1
Enah
Rbm28
Glod4
Txn2
S100a11
Naa20
Ppp1r14b
Ppif
Snx5
Cd44
Tcerg1
Wdr46
Rac1
Ddr1
Tkt
Trnau1ap
Taf10
Rtkn
Cmc2
Acaa2
Tubb4b
Mycl
Eif2s2
Mrpl51
Cdc42se1
Atf4
Ltv1
Hes1
Gt(ROSA)26Sor
Serbp1
Ddx21
Krt16
Iqgap1
Palmd
Klf5
Bzw1
Pou3f1
Slc39a8
Ankrd22
Smox
Bsg
Ggnbp2
Fam162a
Rcc2
Plagl1
Mafb
Mmp2
Psph
Tpi1
Mgst1
Ndufv3
Clca2
Nab1
Polr2f
Mrpl33
Ctsc
Arpc3
Sfxn1
Gm561
Cd3eap
Tomm5
D10Jhu81e
Mrpl30
Pdrg1
BC029214
Naa10
Eef1g
Cisd1
Gpi1
Cwh43
Mri1
Ldha
Cyb5a
Cops7a
Utp14a
Eif2s1
Gadl1
Vdac1
Rpl36
Deb1
Cr1l
Sec14l2
Dsc3
Tbrg1
Taf13
Echs1
Hprt
Pop5
Polr1d
Anxa1
Eef1d
Pdcd5
Mettl7a1
Psat1
Hadh
Mif
Pus1
Stard10
Hagh
Ccdc115
Eif4ebp1
Foxn3
Asns
Rps2
Lancl1
Aqp3
Mrpl36
Wdr61
M6pr
Dok4
Yrdc
Ppa2
Timm10
Mrpl49
Prdx6
Tsnax
Mrps15
Mrpl57
Cd109
Pak6
Carkd
Atp2b4
Atraid
Eno1
Coq9
Pdk1
Mrpl17
Anxa8
Rrp7a
Pgam1
1110008F13Rik
Sfn
Dtx2
Jagn1
Cops8
Ndufv1
Srp9
Rab7b
Ccs
Bdh1
Fkbp8
Denr
Atp5g1
Ier3ip1
Kif26a
2020-03-05
Mrps26
Cox14
Rala
Sdc1
Laptm4a
Mkl2
Ehd4
Syngr1
Skint1
Rnf149
Pim3
Ndrg1
Ssx2ip
Fam83a
Erp29
Smtnl2
Notch3
Lpcat2
Tmbim1
Aldoa
Kcnk7
Mien1
Capns2
Pycard
Hacd2
Herpud1
Irx3
Il34
Kctd1
Ezr
Dgcr6
Ifi35
Creg2
Nsun2
Fam83c
Ano1
Ano7
Elf3
Bcl7c
Eef2k
Stard5
Dbi
Eif6
Thbd
Higd1a
Epn2
Degs1
Emc4
Slc31a2
Lgals3
Hspa12a
Ly6d
Tnks1bp1
Stfa3
Lgals7
Lamtor2
Chd7
Fabp5
Oas1f
Nrarp
Fut1
Trim29
Rnh1
Plekhg6
Gpt
Gsto1
Npl
Tmem238
Arg2
Emp2
Adh7
Agpat3
Tsc22d3
Syngr2
BC031181
Esrp2
Cab39l
S100a14
Cst3
Polr3g
Gcat
Rab3d
Acad9
Atox1
Atp6v1g1
Sptssa
Emc9
1810037I17Rik
Anxa7
Cebpa
Tdh
Rhov
Ak2
S100a16
Emc7
Zdhhc3
Emc6
Serpinb5
Cyp2b10
Parl
Rexo2
Rabep2
2010107G23Rik
Pkp3
Nipal2
Ssr4
Rangap1
Dock8
Nt5c
Abhd5
Micu2
Ralbp1
Myd88
Itgb5
Tgm3
Rhbg
Rhob
Polb
Gm16136
Rgcc
Crot
Tnik
Ces2g
Rab25
4833423E24Rik
Yif1a
Erlin1
Endou
Bod1
Il17rc
Gid8
Tmem51
Mycbp
Zbtb7b
Dynll1
Aldh3b2
Nhp2
Fech
Vat1
Il6ra
Actg1
Cbr3
Mvk
Paqr5
Plbd1
Cope
Hsdl1
Slc7a11
Galnt6
Crb3
2610528J11Rik
Tanc1
Klc3
Pcbd2
Jup
Perp
Lrp1
Acot1
Sprr1a
Mpzl2
Wbp1l
Triap1
Chmp4b
Scp2
Ttc39c
Ddx28
Atp6v1a
Reep6
Uck2
1810011O10Rik
Fam63a
Sypl
Trim13
Hk2
Plpp2
Pdlim4
Bok
Slc16a6
Xbp1
Zfp750
Kdm5b
Sltm
Pvrl1
Dsp
Mapk13
Lamp2
Pkp1
Prss8
Tiam1
Camsap3
Sepp1
Atp6v1e1
Dpp4
Dstn
Lypd3
Esrp1
Krt10
Krt1
Krtdap
BC100530
Dmkn
Cdkn1a
Itm2b
Cstb
Atp6v0e
Ovol1
Acsl5
Eif5a
Csnk1a1
Reep4
Atg13
Tatdn2
Tuba1c
P3h4
Ndufa4l2
Sh3yl1
Fam105a
Pmepa1
Ephb6
2410015M20Rik
Tmem184a
Dynlt3
Adrb2
C130079G13Rik
Adtrp
Skint4
Serpinb3b
Aldh1a7
Ankrd55
H60c
Mapkapk3
Nuak2
Trappc6a
Ammecr1
Fam131c
Mcur1
Acsl4
BC026585
Ddr2
Capn1
Arpc5l
Areg
Tmem123
Fetub
Adam15
Lamp1
Dhrs7
Ogdh
Tchh
Rab40b
Tpd52
Calm5
Tspyl4
Tmprss4
Tprgl
Mgst2
Hemgn
Capn5
Serpinb6c
Dlgap4
Dbnl
Lamtor4
AI413582
Serpinb3c
Uchl3
Baiap2
Aadac
Ndufc1
Trabd
Acsl1
Romo1
Ccdc92
Krcc1
Chl1
Alox12
Pgs1
Slain2
Cdc14b
Zfp185
Mettl21b
Cyp17a1
Ctnnd1
Eif1ad
Gpt2
Map3k6
Fuca2
Psen1
Ptgr1
Sh3glb2
Stat5a
Chmp1a
Aen
Sh3bp5
Actr1a
Tmppe
Acer3
Aktip
Rfwd2
BC117090
Hn1
Nol3
Rdh12
Coro1c
Sptlc2
Isg20
Slc35f5
Vcpkmt
Gm10073
Sec16a
Lmbr1
Bicd2
Prr13
Tmem50b
Ckap4
Sidt2
Hsdl2
Itpkb
Ypel5
Skint9
F11r
Ywhaz
Tmem141
Tom1
Fam102a
Gale
Got1
Stab1
Polr2l
Myo18a
Ppard
Dusp22
Aacs
Camkk1
Pinlyp
Ankrd35
Erp44
Mocos
Atp11b
Tmem154
Eps8l2
Dlg2
Gjb5
Efna3
Snx14
Fgd4
Rab1a
Slc5a1
Pdlim5
Gm26888
Serpinb3a
Ap1b1
Akap17b
Pomp
Eef1b2
Mtf1
Prnp
Pxmp4
Ept1
Shoc2
Gsdmc
Dsc1
Rab10
Pi4ka
Gsta2
Ell
Il20rb
Bpifc
Mocs1
Pla2g4f
Prom2
Muc15
Gldc
Pard3
Ei24
Acly
Rer1
Rcn1
Svip
Sdr16c6
Gna15
Fam57a
Mocs2
Fam83g
Hcar2
Kcnk6
Atp7a
Htatip2
Scara5
Smagp
Mfsd7a
Pepd
Ankrd37
Gipc1
Acox1
Pvrl4
Hebp1
Krt77
Ppp1r2
Bhlhe40
Tmem45a
Acer1
Ptpra
Parp12
Zfp266
Kdsr
Nkpd1
Rb1
Pld1
H2-T23
Nbeal2
Mvd
Blzf1
Camk2d
Ndrg2
Snf8
Slc31a1
Tmed10
Setd8
Arl8b
Fdps
Kdm1b
Aph1a
Cast
Atp6v0b
Scpep1
Lss
Pea15a
Palm
Mfsd6
Cdc34
Tmed9
Hip1r
Hspa1a
Ccdc113
Ly6g6e
Hsd17b7
Srebf2
Zmiz1
Sec24a
Atp6v0a4
Aldoc
Bnipl
Samd10
Scamp2
Stk24
Edem1
Fut2
Gskip
Evpl
Sptlc3
Mpp7
Dlx5
Gnai3
Cln5
Mall
2310022B05Rik
Gltp
Sqle
Wwc1
Ptges
Ly6g6c
Calm4
Sbsn
Fam25c
Asprv1
Hspb1
Them5
Elovl1
Dapl1
Psapl1
Elovl4
Rbp2
Cysrt1
Cst6
Ggh
Klk8
Gm94
Csta1
Blmh
Dgat2
Clic3
Rora
Mboat2
Casp14
Gsn
Prdx5
Elovl7
Serpinb12
Ggct
Agpat4
Hebp2
1110008P14Rik
Klf4
Krt78
Sult2b1
Cebpb
Pla2g2f
Ablim1
Nupr1
Dsg1a
Ctnnbip1
Cltb
Orm1
Ybx3
Stfa2
Sgpp1
Avpi1
Cited2
Metrnl
Fam213b
H2afj
Pdcd4
Calm1
Sdr16c5
Tuba4a
Clu
Desi1
Kctd11
Rab11a
Barx2
Gjb4
Pof1b
F3
Ctsd
Gng12
Urah
Grap
Fam129b
Pmvk
Adh1
Zfp706
Gpr87
Gsta1
Tmem40
Plxdc2
Casz1
Thop1
Tacstd2
Pdlim2
Grhl1
Chit1
Acsbg1
Tgm1
Gjb3
Ostf1
Rab27b
Clip1
Osbpl1a
Cd24a
Scel
Defb1
Ifi30
Arl4a
Sphk1
Tmem54
Slco3a1
Apoc1
Serpinb2
Tprg
Klf3
P4hb
Gan
Egln3
Epas1
Lipm
Fam46b
Ccdc64b
Ctsa
Dpp3
Csnk2b
Chmp2a
Rhou
Abca12
Ace2
Ahnak
Rnase1
Ptgs1
Klk11
Ahnak2
Mpzl3
Cfap57
Ide
Rbms1
Sar1b
Bscl2
Pim1
Sytl1
Trib3
Clip4
Tlcd1
Sprr1b
Car13
Kif1c
1810058I24Rik
Pon2
Mal2
Klk13
Ormdl2
Tmem43
Zbtb7a
Nipal1
Rab24
2610528A11Rik
Ank
Smim5
Atp6v0d1
Mllt4
Tmem41a
Lad1
Tuba8
Pnpla1
Fam234a
Rab38
Rps6kb2
Arhgap24
Tuft1
Pld3
Ift20
Tsc22d4
Gba
Leprotl1
Slc9a3r1
Arpc1a
Tmem79
Vamp8
Mfsd5
Chmp5
Snrnp25
Smpdl3a
Rplp1
Msmo1
Sptlc1
Grhl3
Ubqln1
Tmed5
Chmp2b
Gabarapl2
Fam188a
Map7d1
Gabarap
Dhcr7
Pnpla8
Ebp
Ypel3
Tjp3
Sh3glb1
Iffo2
Aes
Atp6v1b2
Mtus1
Map2k4
Pls3
Map2k2
Ephx3
Kdm7a
4930438A08Rik
Ubtd1
Hsd17b12
Slc27a4
Shfm1
2020-09-08
Bag1
Psenen
Atp6v1d
Fkbp5
Uqcrq
Cbx4
Cpeb2
Ier5
Cmpk1
Nebl
Me1
Smdt1
Bspry
Scamp1
Tob1
Gars
Ppfibp2
Arf6
Stub1
Slc10a6
Suds3
Spint1
Uqcc2
Pet100
Abhd6
Pgrmc2
Pde12
Sptbn2
Sh3kbp1
Rhod
Lsr
Smim14
Pdzd11
Tmem9b
Rpl41
Ptk6
Gng5
Tnfaip8
Twf1
Bin3
Ube2e2
Adipor2
Slc6a8
Abhd12
Cdkn2b
Stard4
Golga4
Il1rn
Teddm3
Pcmtd1
Mapk14
N4bp3
Gde1
Acap2
Ermp1
Phf10
Mycbp2
Ptbp3
Glo1
6430548M08Rik
H2-T22
Epha1
Tmem50a
Pmm1
Vti1b
Hars
2310007B03Rik
Ttc22
Gdpd2
Adipor1
Nudt17
C1qtnf4
Mob4
Cltc
Tacc2
Cyp51
Echdc1
Nckap1
Mknk2
Cds1
Pdcd6ip
Spryd7
Rtn3
Pex13
Sdf2
Faf1
Ubxn6
Hectd1
Rps21
Pgd
Tmprss13
Ndel1
Cyp2s1
Gatad2a
Mospd3
Smap1
Cep170b
Ube2k
Ppa1
Sun2
Nkiras2
Clcn3
Ube2g2
Tmem125
Nipal4
Abi1
Fam114a2
Mkrn1
Kank1
Tmbim6
Snx21
Ilvbl
Zfand2b
Clint1
Myeov2
Slmo2
Mif4gd
Rpl39
Gm826
Glrx2
Plekhn1
Snrk
Tusc2
Naaa
Lrrfip2
Lrp10
[truncated: 801 more rows]

## Sheet: Figure 3G
genes	cluster
Hbb-y	E14.5
Mdk	E14.5
Marcksl1	E14.5
Hba-a2	E14.5
Nnat	E14.5
Npm1	E14.5
Tpi1	E14.5
Cdkn1c	E14.5
Calm1	E14.5
Dlk1	E14.5
Gjb6	E14.5
Mest	E14.5
Pkm	E14.5
Galk1	E14.5
Gapdh	E14.5
Pgam1	E14.5
Crabp1	E14.5
Eif4a1	E14.5
Cyb5r3	E14.5
Ybx1	E14.5
Gjb2	E14.5
Fez1	E14.5
Igfbp5	E14.5
Hnrnpa3	E14.5
Gnas	E14.5
Pebp1	E14.5
Hnrnpk	E14.5
Atp5a1	E14.5
Prdx1	E14.5
Anp32b	E14.5
Bex4	E14.5
Eef1g	E14.5
Ldha	E14.5
Gm8730	E14.5
Ppia	E14.5
Ifitm2	E14.5
Hsp90ab1	E14.5
Hmgn2	E14.5
Itm2a	E14.5
Cald1	E14.5
Erh	E14.5
Anp32a	E14.5
Slc25a4	E14.5
Prmt1	E14.5
Ngfrap1	E14.5
Ran	E14.5
Hspd1	E14.5
Cyba	E14.5
Cldn4	E14.5
Eno1	E14.5
Cdk4	E14.5
Ywhae	E14.5
Swi5	E14.5
Cnbp	E14.5
Srsf3	E14.5
Maged2	E14.5
Bex1	E14.5
Tuba1b	E14.5
Tk1	E14.5
Hspa8	E14.5
Sumo2	E14.5
Adamtsl1	E14.5
Vcan	E14.5
Hspa5	E14.5
Atp5o	E14.5
Rpl3	E14.5
Atp5b	E14.5
2700094K13Rik	E14.5
Hspe1	E14.5
Eif5a	E14.5
Ranbp1	E14.5
Btf3	E14.5
Mgst1	E14.5
Atp5c1	E14.5
Acaa2	E14.5
Cnn3	E14.5
Cdc42	E14.5
H2afz	E14.5
Tspan3	E14.5
Pgrmc1	E14.5
H2afy2	E14.5
Ldhb	E14.5
Grb10	E14.5
Ywhaq	E14.5
Hnrnpa1	E14.5
Ifitm3	E14.5
Ube2s	E14.5
Naca	E14.5
Hsp90aa1	E14.5
Cks1b	E14.5
Oaz1	E14.5
Mif	E14.5
Alad	E14.5
Dynll2	E14.5
Hmgn1	E14.5
Lgals1	E14.5
Dut	E14.5
Fam101b	E14.5
Hmgb3	E14.5
Fkbp4	E14.5
Calm3	E14.5
Arf1	E14.5
Hnrnpc	E14.5
Ddah2	E14.5
Prdx2	E14.5
Mdh1	E14.5
Rpl10	E14.5
Park7	E14.5
Psmb6	E14.5
Tmsb4x	E14.5
Fkbp3	E14.5
Dctpp1	E14.5
Snrpd1	E14.5
Srsf7	E14.5
Rcn1	E14.5
Pdia6	E14.5
Unc119	E14.5
Ubc	E14.5
Rbm3	E14.5
Oxct1	E14.5
Maged1	E14.5
Cthrc1	E14.5
Spcs2	E14.5
Mrfap1	E14.5
Fstl1	E14.5
Ppil1	E14.5
Hmga2	E14.5
Rbbp7	E14.5
Calr	E14.5
Pfn2	E14.5
G3bp1	E14.5
Magoh	E14.5
Atp5f1	E14.5
Ptov1	E14.5
Ddx39b	E14.5
Pa2g4	E14.5
Nap1l1	E14.5
Ube2n	E14.5
Slc16a1	E14.5
Cct3	E14.5
Srsf2	E14.5
Laptm4a	E14.5
Ftl1	E14.5
Cct8	E14.5
Tcp1	E14.5
Hsp90b1	E14.5
Pabpc1	E14.5
Psma3	E14.5
Phb2	E14.5
Cox4i1	E14.5
Bzw2	E14.5
Arf4	E14.5
Ptn	E14.5
Polr2m	E14.5
Tmsb10	E14.5
Psma1	E14.5
Morf4l2	E14.5
Snrpd2	E14.5
Hnrnpa2b1	E14.5
Ptma	E14.5
Actg1	E14.5
2810417H13Rik	E14.5
Ppp1ca	E14.5
Psma7	E14.5
Dnaja1	E14.5
Sae1	E14.5
Ubb	E14.5
Tpd52l1	E14.5
Acat2	E14.5
Cct4	E14.5
Tsen34	E14.5
Ctsz	E14.5
Gja1	E14.5
Cfl1	E14.5
Atp5d	E14.5
Tubb5	E14.5
Gstt3	E14.5
Limd2	E14.5
Vdac1	E14.5
Abracl	E14.5
Hn1l	E14.5
Sumo1	E14.5
Mbd3	E14.5
Pfn1	E14.5
Gcsh	E14.5
Mrpl42	E14.5
Lsm6	E14.5
Wbp5	E14.5
Sumo3	E14.5
Cd63	E14.5
Isyna1	E14.5
Nudt21	E14.5
Fbl	E14.5
Set	E14.5
Psmb7	E14.5
Gpi1	E14.5
Mettl9	E14.5
Hsd17b10	E14.5
Psma2	E14.5
Arf3	E14.5
Dcakd	E14.5
Snrpa1	E14.5
Prdx3	E14.5
Capns1	E14.5
Ndufc2	E14.5
Fkbp1a	E14.5
Tubb2b	E14.5
Atp5h	E14.5
Ndufv2	E14.5
Ccnd3	E14.5
Stip1	E14.5
Nedd8	E14.5
Aldoa	E14.5
Bcas2	E14.5
Pcbp4	E14.5
Hnrnpu	E14.5
Uqcrc2	E14.5
Eif3l	E14.5
Hat1	E14.5
Hmgb1	E14.5
Slbp	E14.5
Tyms	E14.5
Cct7	E14.5
Zwint	E14.5
Hmgb2	E14.5
Cfdp1	E14.5
Birc5	E14.5
Psmd7	E14.5
Atp5g1	E14.5
Aldh7a1	E14.5
Hnrnpf	E14.5
Gsta4	E14.5
Psma4	E14.5
Ptbp1	E14.5
Ssb	E14.5
Psmb2	E14.5
Cenpm	E14.5
Akr1b3	E14.5
C1qbp	E14.5
Psip1	E14.5
Cacybp	E14.5
Tpm1	E14.5
Nans	E14.5
Pfkl	E14.5
U2af1	E14.5
Srsf1	E14.5
Fabp5	E14.5
Fscn1	E14.5
Cct5	E14.5
Lmnb1	E14.5
C1d	E14.5
Meis2	E14.5
Ncbp2	E14.5
Hnrnph1	E14.5
Rcn3	E14.5
Serpinb10	E14.5
Atp5g2	E14.5
Gpx4	E14.5
Got2	E14.5
Nono	E14.5
Mdh2	E14.5
Impdh2	E14.5
Fundc2	E14.5
Txn1	E14.5
Spc24	E14.5
Cks2	E14.5
Polr2e	E14.5
Ppp1cc	E14.5
Atxn10	E14.5
Npm3	E14.5
Apoa1bp	E14.5
Rnaseh2c	E14.5
Cfl2	E14.5
Snrpb	E14.5
Fh1	E14.5
Pmf1	E14.5
Acot1	E14.5
Uhrf1	E14.5
Vim	E14.5
Ndufa12	E14.5
Hdgf	E14.5
Mrpl12	E14.5
Tmem167	E14.5
Mtch1	E14.5
Rnf187	E14.5
Eef1d	E14.5
Nme1	E14.5
Lrrc59	E14.5
Aprt	E14.5
Wdr18	E14.5
Igfbp4	E14.5
Psma6	E14.5
Mrpl13	E14.5
Dnajc9	E14.5
Thyn1	E14.5
Ebpl	E14.5
Sfpq	E14.5
Adprh	E14.5
Ndufb8	E14.5
Ndufa4	E14.5
Suclg2	E14.5
Etfb	E14.5
Ube2l3	E14.5
Igf2bp2	E14.5
Psmb5	E14.5
Map1b	E14.5
Ruvbl1	E14.5
Prdx4	E14.5
Nras	E14.5
Marcks	E14.5
Sdha	E14.5
Dcps	E14.5
Lsm2	E14.5
Eif4a2	E14.5
Pafah1b3	E14.5
Rbmxl1	E14.5
Stmn1	E14.5
Nop10	E14.5
Vcp	E14.5
Pcbp1	E14.5
Ndufab1	E14.5
Psmb3	E14.5
Cnpy2	E14.5
Pfdn2	E14.5
Tipin	E14.5
Elavl1	E14.5
Ilf2	E14.5
Akr1a1	E14.5
Dazap1	E14.5
Hnrnpdl	E14.5
2700029M09Rik	E14.5
Polr2d	E14.5
Rpn2	E14.5
2020-09-07	E14.5
Lum	E14.5
Raly	E14.5
Stra13	E14.5
Aldh2	E14.5
Rad51	E14.5
Hspa9	E14.5
Srsf6	E14.5
Snrnp40	E14.5
Cbx1	E14.5
Tsfm	E14.5
Rrm1	E14.5
H1fx	E14.5
Arl2	E14.5
Rad23b	E14.5
Rfc2	E14.5
Scd2	E14.5
Tead2	E14.5
H2afv	E14.5
Hmbs	E14.5
Prpf19	E14.5
Psmc4	E14.5
Lyar	E14.5
Sepw1	E14.5
Trim28	E14.5
Ndufb5	E14.5
Ddt	E14.5
H2afx	E14.5
Serpinh1	E14.5
Samm50	E14.5
Gmnn	E14.5
Cyc1	E14.5
Fubp1	E14.5
Tsen15	E14.5
Epcam	E14.5
Cops6	E14.5
Siva1	E14.5
Puf60	E14.5
Smtnl2	E14.5
Nasp	E14.5
Syce2	E14.5
Myl12a	E14.5
Ppid	E14.5
Ddost	E14.5
Ube2e3	E14.5
Tmpo	E14.5
Igf2	E14.5
Ndufb6	E14.5
Chchd6	E14.5
Nt5dc2	E14.5
Zfp422	E14.5
Smarcb1	E14.5
Emg1	E14.5
Pbx1	E14.5
Bax	E14.5
Sf3b6	E14.5
Fam136a	E14.5
Cox5a	E14.5
Rrm2	E14.5
Cd81	E14.5
Nucks1	E14.5
Phb	E14.5
Hdac2	E14.5
Akirin2	E14.5
Ndufs7	E14.5
Eef1e1	E14.5
Exosc8	E14.5
Ndufb9	E14.5
Ruvbl2	E14.5
Cetn3	E14.5
Tmem14c	E14.5
Lsm4	E14.5
Ndufs3	E14.5
Gps1	E14.5
Eif2s1	E14.5
Tpm3	E14.5
Tomm22	E14.5
Ndufb7	E14.5
Nr2f6	E14.5
Bcap31	E14.5
Aes	E14.5
Tuba1a	E14.5
Plekhj1	E14.5
Tceal8	E14.5
Bex2	E14.5
Psmd2	E14.5
Adk	E14.5
Btbd2	E14.5
Ppic	E14.5
Cdc26	E14.5
Med19	E14.5
Ndufv1	E14.5
H2afy	E14.5
Manf	E14.5
Ppa1	E14.5
Skap2	E14.5
Basp1	E14.5
Myl6	E14.5
Dtl	E14.5
Ostc	E14.5
Cdca8	E14.5
N6amt2	E14.5
Pomp	E14.5
Ncl	E14.5
Commd1	E14.5
Sfr1	E14.5
Nhp2l1	E14.5
Snrpd3	E14.5
Txnl1	E14.5
Ssrp1	E14.5
Pfdn1	E14.5
Slc7a11	E14.5
Gins2	E14.5
2020-03-02	E14.5
Hadh	E14.5
Sdhc	E14.5
Paics	E14.5
Nap1l4	E14.5
Pdia3	E14.5
Ndufa9	E14.5
Mad2l1	E14.5
Snrpa	E14.5
Racgap1	E14.5
Dtymk	E14.5
Stoml2	E14.5
Commd3	E14.5
Bspry	E14.5
Ndufa11	E14.5
Nae1	E14.5
Lsm3	E14.5
Lbr	E14.5
Rbx1	E14.5
Tbca	E14.5
Cdc37	E14.5
Suclg1	E14.5
Sdhd	E14.5
Pafah1b2	E14.5
Fnta	E14.5
Snx5	E14.5
Mcm2	E14.5
Nedd4	E14.5
Dkc1	E14.5
Idh3g	E14.5
Prim1	E14.5
Mrps25	E14.5
Ewsr1	E14.5
Ssr2	E14.5
Rsl1d1	E14.5
Cdca3	E14.5
Glod4	E14.5
Uba2	E14.5
Anp32e	E14.5
Meg3	E14.5
Hoxa5	E14.5
Minos1	E14.5
Phf5a	E14.5
Serpinb3c	E14.5
Rpa2	E14.5
Rcn2	E14.5
Banf1	E14.5
Rbm8a	E14.5
Tmem176a	E14.5
Dap3	E14.5
Ndufs2	E14.5
Ndufs8	E14.5
Mrps14	E14.5
Snrpc	E14.5
Vdac3	E14.5
Pole3	E14.5
Mtpn	E14.5
Alyref	E14.5
Vdac2	E14.5
Thoc3	E14.5
Hddc2	E14.5
2020-09-15	E14.5
Mrpl11	E14.5
Mcm5	E14.5
Pbk	E14.5
Pts	E14.5
Cdc16	E14.5
Txn2	E14.5
Cs	E14.5
Ap2m1	E14.5
Sparc	E14.5
Nme4	E14.5
Fosb	E14.5
Fkbp9	E14.5
Eif4e	E14.5
Ppih	E14.5
Nop56	E14.5
Mapre1	E14.5
Sec11a	E14.5
Polr3k	E14.5
Tomm40	E14.5
Tkt	E14.5
Gnb2	E14.5
Anapc11	E14.5
Cnih1	E14.5
Copz1	E14.5
Adh5	E14.5
Hdac3	E14.5
Polr2c	E14.5
Hnrnpm	E14.5
Ywhah	E14.5
Nxn	E14.5
Knstrn	E14.5
Dad1	E14.5
Mcm3	E14.5
Ckb	E14.5
Pvrl2	E14.5
Tcf3	E14.5
Skp1a	E14.5
Slc25a11	E14.5
Cdc42ep5	E14.5
Ube2d2a	E14.5
Dcun1d5	E14.5
Pin1	E14.5
Dpy30	E14.5
Ppp4c	E14.5
Cbx5	E14.5
Cnn2	E14.5
Cpne3	E14.5
Mrpl50	E14.5
Psmc6	E14.5
Mrpl18	E14.5
Acat1	E14.5
Nudt14	E14.5
Apex1	E14.5
Grhl3	E14.5
Hadhb	E14.5
Calm2	E14.5
Zfp207	E14.5
Gar1	E14.5
Ccdc34	E14.5
Ahsa1	E14.5
Ndufa13	E14.5
Sar1a	E14.5
Orc6	E14.5
Ccna2	E14.5
Khdrbs1	E14.5
Lig1	E14.5
2020-09-09	E14.5
Ttc3	E14.5
Cops3	E14.5
Col3a1	E14.5
Clns1a	E14.5
Itm2c	E14.5
Aco2	E14.5
Mlec	E14.5
Prdx6	E14.5
Fam96a	E14.5
Hprt	E14.5
Esd	E14.5
Grhpr	E14.5
Nudc	E14.5
Cops5	E14.5
Dbnl	E14.5
Plagl1	E14.5
Tardbp	E14.5
Morf4l1	E14.5
Lsm5	E14.5
Srsf9	E14.5
Commd8	E14.5
Kremen2	E14.5
Stub1	E14.5
Hnrnpd	E14.5
Col18a1	E14.5
Hnrnpr	E14.5
Kdelr2	E14.5
Psmd12	E14.5
Wnt6	E14.5
Snrnp70	E14.5
Mcm6	E14.5
Timm50	E14.5
Txnl4a	E14.5
Ddx39	E14.5
Cenpa	E14.5
Arl6ip1	E14.5
Gt(ROSA)26Sor	E14.5
Fbln1	E14.5
Ccnb2	E14.5
Gm10709	E14.5
Abhd14b	E14.5
Col1a2	E14.5
Nenf	E14.5
Gpc3	E14.5
Tfap2b	E14.5
Ccnb1	E14.5
Igfbp2	E14.5
Mfap2	E14.5
Slc2a1	E14.5
Vps36	E14.5
Col1a1	E14.5
Cdc20	E14.5
Phlda1	E14.5
Rhbg	E14.5
Ung	E14.5
Pltp	E14.5
Tmem176b	E14.5
Pdlim1	E14.5
Fgfbp1	E14.5
Tubb4b	E14.5
Bcam	E14.5
Acly	E14.5
Krt77	E14.5
Mboat2	E14.5
Ctsc	E14.5
Odc1	E14.5
Vat1	E14.5
Jun	E14.5
Pdgfa	E14.5
Ptgr1	E14.5
Gm16136	E14.5
Tacstd2	E14.5
Hspb1	E14.5
Cxcl14	E14.5
Sostdc1	E14.5
Hbb-bs	E16.5
Hba-a1	E16.5
Xist	E16.5
Hbb-bt	E16.5
Psat1	E16.5
Ass1	E16.5
Phgdh	E16.5
Cotl1	E16.5
Col3a11	E16.5
Col1a11	E16.5
Pfn11	E16.5
Ppia1	E16.5
Gm5611	E16.5
Rpl13	E16.5
Cycs	E16.5
Ptma1	E16.5
Rpl101	E16.5
Lgals11	E16.5
Erh1	E16.5
Ran1	E16.5
Uqcrc1	E16.5
Ranbp11	E16.5
Cfl11	E16.5
Sumo21	E16.5
Atp5g11	E16.5
H2afz1	E16.5
Col1a21	E16.5
Tmsb4x1	E16.5
Prdx11	E16.5
Krt14	E16.5
Srsf21	E16.5
Gm87301	E16.5
Krt5	E16.5
Serf2	E16.5
Gm107091	E16.5
Park71	E16.5
Oaz11	E16.5
Nme11	E16.5
Fth1	E16.5
Atpif1	E16.5
Nt5dc21	E16.5
Hmgb11	E16.5
Snrpd31	E16.5
Alyref1	E16.5
Atp5j	E16.5
Tmsb101	E16.5
Srsf31	E16.5
Sepw11	E16.5
Fkbp41	E16.5
Gja11	E16.5
Mthfd2	E16.5
Fgfbp11	E16.5
Gapdh1	E16.5
Gpx1	E16.5
Cox5a1	E16.5
Ubb1	E16.5
Rpl10-ps3	E16.5
Atp5h1	E16.5
Gas1	E16.5
Hspa81	E16.5
Uqcrb	E16.5
Eif5a1	E16.5
Hspe11	E16.5
Hnrnpf1	E16.5
H3f3a	E16.5
Slc25a5	E16.5
Sult5a1	E16.5
Chchd2	E16.5
Snrpd11	E16.5
Asns	E16.5
Atp5o1	E16.5
H3f3b	E16.5
Arhgdib	E16.5
Calr1	E16.5
Uqcrq	E16.5
Ybx11	E16.5
Ndufab11	E16.5
Elavl11	E16.5
Ndufa121	E16.5
Cyr61	E16.5
Cox6b1	E16.5
Cdk41	E16.5
Anp32b1	E16.5
Psph	E16.5
Txn11	E16.5
Srsf71	E16.5
Fkbp1a1	E16.5
Lrrc591	E16.5
Cdc421	E16.5
Set1	E16.5
Ywhaq1	E16.5
Hnrnpa2b11	E16.5
Gnas1	E16.5
Nedd81	E16.5
Atp5j2	E16.5
Cox5b	E16.5
Hnrnpk1	E16.5
Tecr	E16.5
Eif1	E16.5
Sparc1	E16.5
Eif4a11	E16.5
Psmb31	E16.5
Morf4l21	E16.5
Sep151	E16.5
Rpl15	E16.5
Sumo11	E16.5
Dynll1	E16.5
Tceb2	E16.5
Tuba1b1	E16.5
Psmb21	E16.5
Dbi	E16.5
Atp5b1	E16.5
Nop101	E16.5
Fam162a	E16.5
Hras	E16.5
Snrpd21	E16.5
Rpl13-ps3	E16.5
Pkm1	E16.5
Hspd11	E16.5
Myl61	E16.5
Serpinh11	E16.5
Ndufb4	E16.5
Ndufb81	E16.5
Ldha1	E16.5
Sec61b	E16.5
Ptges3	E16.5
Cyc11	E16.5
Pdia61	E16.5
Ndufs6	E16.5
Uqcr10	E16.5
Mgst3	E16.5
Snrpb1	E16.5
Nhp2l11	E16.5
Atf5	E16.5
Slc7a5	E16.5
Cacybp1	E16.5
Prkcdbp	E16.5
Idi1	E16.5
H19	E16.5
Mrpl23	E16.5
Ifitm21	E16.5
Marcksl11	E16.5
Rbx11	E16.5
Edf1	E16.5
G3bp11	E16.5
U2af11	E16.5
Lsm51	E16.5
Fdps	E16.5
Hprt1	E16.5
Dcn	E16.5
Hnrnpu1	E16.5
Pdgfc	E16.5
Ywhae1	E16.5
Ddx391	E16.5
Mdh11	E16.5
Timm13	E16.5
Npc2	E16.5
Gadd45b	E16.5
Mrfap11	E16.5
Psmb61	E16.5
Cbr2	E16.5
Fam81a	E16.5
Prmt11	E16.5
Ndufb91	E16.5
Stmn11	E16.5
2020-06-01	E16.5
Hdac21	E16.5
Ube2n1	E16.5
Ppa11	E16.5
Txndc17	E16.5
Pcbp11	E16.5
Hint1	E16.5
Postn	E16.5
Id3	E16.5
Hnrnpa31	E16.5
Gpx41	E16.5
Cars	E16.5
Raly1	E16.5
Ube2s1	E16.5
Tmed2	E16.5
Tomm221	E16.5
Klk10	E16.5
Cox7b	E16.5
Hnrnpc1	E16.5
Nars	E16.5
Cox7a2	E16.5
Srsf61	E16.5
Tceal81	E16.5
Fbl1	E16.5
Serpinb101	E16.5
Hspa51	E16.5
Gm11808	E16.5
Hnrnpdl1	E16.5
Psma21	E16.5
Eef1d1	E16.5
Rpl9-ps6	E16.5
Sf3b5	E16.5
Tsen341	E16.5
Atf4	E16.5
Rpl6l	E16.5
Ywhah1	E16.5
Mrpl121	E16.5
Ndufa111	E16.5
Arf41	E16.5
Vapa	E16.5
Ndufb71	E16.5
Cygb	E16.5
Taldo1	E16.5
Cops61	E16.5
Ftl11	E16.5
Igfbp21	E16.5
Ndufb61	E16.5
2700094K13Rik1	E16.5
Eif4ebp1	E16.5
Eno11	E16.5
Mrps141	E16.5
Shmt2	E16.5
Tubb51	E16.5
Ppic1	E16.5
Hmgn21	E16.5
Eif4e1	E16.5
Hspa91	E16.5
Lancl1	E16.5
Ndufs5	E16.5
Skp1a1	E16.5
Lef1	E16.5
Manf1	E16.5
Phf5a1	E16.5
Actr3	E16.5
Gsta41	E16.5
Magoh1	E16.5
Tspo	E16.5
Tipin1	E16.5
Cox6a1	E16.5
Psmb71	E16.5
Psmb51	E16.5
Sumo31	E16.5
Cnih11	E16.5
Pfdn6	E16.5
Lsm31	E16.5
Pdia31	E16.5
Ndufb2	E16.5
Mif1	E16.5
C1qbp1	E16.5
Trp53	E16.5
Bola3	E16.5
Snrpg	E16.5
Sarnp	E16.5
Rnf7	E16.5
Lmo1	E16.5
Psmc5	E16.5
Rpn21	E16.5
Lsm61	E16.5
Taf10	E16.5
Ppil11	E16.5
Cetn31	E16.5
Ube2i	E16.5
Mcts1	E16.5
Calm31	E16.5
Ndufa5	E16.5
Ddx39b1	E16.5
Yars	E16.5
Snrpa2	E16.5
Hnrnpd1	E16.5
Actl6a	E16.5
Mrpl421	E16.5
Sae11	E16.5
Gars	E16.5
Pdlim11	E16.5
Hsp90aa11	E16.5
Ostc1	E16.5
Psmc41	E16.5
Prss23	E16.5
Dctpp11	E16.5
Gsr	E16.5
Dpy301	E16.5
Nudt5	E16.5
H1f0	E16.5
Dtymk1	E16.5
Ndufs81	E16.5
Slc38a4	E16.5
Hoxa7	E16.5
Anp32a1	E16.5
Slc3a2	E16.5
Htra1	E16.5
Lsm41	E16.5
Calm21	E16.5
Mat2a	E16.5
Satb1	E16.5
Capg	E16.5
Eef1e11	E16.5
Ndufv21	E16.5
Cdca7	E16.5
Bcam1	E16.5
Gm9493	E16.5
Rbbp71	E16.5
Morf4l11	E16.5
Ahsa11	E16.5
Mars	E16.5
Ube2v2	E16.5
Atp5g3	E16.5
Srsf11	E16.5
Ube2e1	E16.5
Snrnp401	E16.5
Ppp1r14c	E16.5
Carnmt1	E16.5
Ptrf	E16.5
Chchd1	E16.5
Aprt1	E16.5
Lmnb11	E16.5
Pcnp	E16.5
Rheb	E16.5
Snrpa11	E16.5
Capns11	E16.5
Ube2e31	E16.5
Lyar1	E16.5
Coa3	E16.5
Mrps16	E16.5
Hmgb31	E16.5
Serp1	E16.5
Eny2	E16.5
Stra131	E16.5
0610007P14Rik	E16.5
Cks21	E16.5
Slc7a1	E16.5
Ptp4a1	E16.5
Rbmxl11	E16.5
Krtcap2	E16.5
Dut1	E16.5
Tmpo1	E16.5
Mpnd	E16.5
Lsm21	E16.5
Megf6	E16.5
Msmo1	E16.5
Fam213a	E16.5
Med21	E16.5
Odc11	E16.5
Nop561	E16.5
Gcat	E16.5
Rgs2	E16.5
Rnaseh2c1	E16.5
Fdft1	E16.5
Ptn1	E16.5
Oat	E16.5
Ckmt1	E16.5
Hmgb21	E16.5
Rac3	E16.5
Srm	E16.5
Mfge8	E16.5
Fst	E16.5
Tyms1	E16.5
Smoc2	E16.5
Hmgcs1	E16.5
Dnajc91	E16.5
Hn1	E16.5
Rrm21	E16.5
Mcm51	E16.5
Cks1b1	E16.5
Sox4	E16.5
2810417H13Rik1	E16.5
H2afx1	E16.5
Zfp706	E16.5
Bub3	E16.5
Pttg1	E16.5
Ctsc1	E16.5
Sostdc11	E16.5
Cxcl141	E16.5
Cdk1	E16.5
Actb	E16.5
Ccnb11	E16.5
Ube2c	E16.5
Npl	E16.5
Neat1	P0
Ahnak	P0
Malat1	P0
Ahnak2	P0
Txnip	P0
Tsc22d3	P0
mt-Nd3	P0
Rps28	P0
Anxa8	P0
Tppp3	P0
Ly6d	P0
Rps29	P0
Casz1	P0
Ybx3	P0
Btg1	P0
Barx2	P0
Pdcd4	P0
Rora	P0
Slc6a6	P0
Clip1	P0
Trim29	P0
Tmprss4	P0
Klf4	P0
Rps21	P0
Hk2	P0
Elovl7	P0
Urah	P0
Trim7	P0
Anxa1	P0
Nsa2	P0
Zbtb16	P0
Snhg9	P0
Dsp	P0
Jup	P0
Rps27	P0
Pkp1	P0
Rpl38	P0
Ypel3	P0
Tns4	P0
Rpl37	P0
Trp53inp1	P0
Acsbg1	P0
Tiam1	P0
Rpl37a	P0
Map1lc3b	P0
Stat3	P0
Rpl36	P0
Nfe2l1	P0
Klf9	P0
Il6ra	P0
Rpl39	P0
Iffo2	P0
Cwh43	P0
Ifngr1	P0
Arrdc3	P0
Rpl41	P0
mt-Co1	P0
Rps12	P0
Rpl5	P0
Ddx3y	P0
Rps26	P0
Tpt1	P0
Rpl30	P0
mt-Co2	P0
Rps25	P0
Rplp1	P0
Rpl34	P0
Rplp2	P0
Rpl23	P0
Ets2	P0
Mafb	P0
Cdkn1a	P0
Ablim1	P0
Rps20	P0
Igf1r	P0
Krt79	P0
Palmd	P0
Ankrd11	P0
Dst	P0
Avpi1	P0
Sdc4	P0
Clca3a2	P0
Clip4	P0
Fam25c	P0
Ly6g6c	P0
Vdr	P0
mt-Nd2	P0
Rpl31	P0
Dusp7	P0
Bicd2	P0
Pou3f1	P0
Fosl2	P0
Rpl35a	P0
Gm15987	P0
Itpr2	P0
Ppl	P0
Cldn1	P0
Sgk1	P0
Irf2bp2	P0
Kdm7a	P0
Calm4	P0
Hopx	P0
Dapl1	P0
Ddit4	P0
Rps27rt	P0
Nfix	P0
Pdlim2	P0
Atp2b4	P0
Eif2s3y	P0
Arg2	P0
Klf5	P0
Krt16	P0
Klf13	P0
Lypd3	P0
Cysrt1	P0
Ezr	P0
Foxn3	P0
Hmgcs2	P0
Kmt2e	P0
Skint1	P0
Klf3	P0
Ktn1	P0
Maf	P0
Cir1	P0
BC100530	P0
Dstn	P0
Npc1	P0
Gsn	P0
Agpat4	P0
Ppp2r3a	P0
Creb5	P0
Tgfbi	P0
Cd109	P0
Clca2	P0
Reep4	P0
mt-Atp8	P0
Syne2	P0
Ubn2	P0
Tnk1	P0
Lor	P0
Pdlim4	P0
Mt1	P0
Skint9	P0
Erbb3	P0
Dct	P0
Ankrd12	P0
Nmt1	P0
Ptges	P0
Map4k4	P0
Glul	P0
Tnrc6b	P0
Lgals3	P0
Zbtb7a	P0
Apoe	P0
Evpl	P0
Rnase4	P0
Kdm5b	P0
Emp2	P0
Mxd4	P0
Kif26a	P0
Crip2	P0
Pim1	P0
Dync1i2	P0
Rin2	P0
Hes1	P0
Fkbp5	P0
Epas1	P0
Ccl27a	P0
Xdh	P0
Pla2g2f	P0
Tmem45a	P0
Zbtb7b	P0
Dip2b	P0
Itpkc	P0
Gjb4	P0
Sun2	P0
Rorc	P0
Med13l	P0
Ptgs1	P0
Gm42418	P0
Mllt4	P0
Slc39a8	P0
Tnrc6a	P0
Mgea5	P0
Kctd11	P0
Plec	P0
Son	P0
Pdzd2	P0
Dsg1a	P0
Lifr	P0
4833423E24Rik	P0
Egln3	P0
Upf2	P0
Itpr3	P0
Maff	P0
Rb1cc1	P0
Sptbn2	P0
Sox21	P0
Abhd2	P0
Clu	P0
Cst6	P0
Il1rl2	P0
Casp14	P0
Senp5	P0
Sik1	P0
H2-T23	P0
Ehd4	P0
Ccer2	P0
Scel	P0
Hspa4l	P0
Ptbp3	P0
Atp6v1e1	P0
Csnk2a2	P0
Dsc3	P0
Dhx32	P0
Myof	P0
Spag9	P0
Pink1	P0
Galnt6	P0
Me1	P0
Fam134b	P0
Capns2	P0
Orm1	P0
Mast4	P0
Cdc42bpg	P0
Tagln2	P0
Sgpp1	P0
Gabarapl1	P0
Sh3pxd2a	P0
Abcc1	P0
Kcnk2	P0
Zcchc6	P0
Acer1	P0
Cmip	P0
Tmem50a	P0
Rnf208	P0
Sema4b	P0
Akap13	P0
PISD	P0
Gjb5	P0
Atp6v0e	P0
Ackr4	P0
Defb1	P0
Cfap57	P0
F3	P0
Rbms1	P0
Car13	P0
Ipmk	P0
Endou	P0
Ephb6	P0
Fxyd3	P0
Itm2b	P0
Tenm4	P0
Zbtb4	P0
Herpud1	P0
N4bp2l1	P0
Bcl9l	P0
Mapkapk3	P0
Tab2	P0
Sdr16c5	P0
Slco3a1	P0
Pdcd11	P0
Stfa2	P0
Zcchc7	P0
Mfsd5	P0
Kdm5a	P0
Fam83g	P0
Psapl1	P0
Adh1	P0
Cd2ap	P0
Pla2g4f	P0
Nbr1	P0
Mt2	P0
Sh3glb1	P0
Fam234a	P0
Smagp	P0
Atp6v1a	P0
Dnase2a	P0
Krt1	P0
Ankra2	P0
Tmem43	P0
Snhg6	P0
Efna3	P0
Cecr2	P0
F11r	P0
Gadl1	P0
Wasf2	P0
Gan	P0
Por	P0
Tmcc3	P0
Golga4	P0
Epb41l4aos	P0
Per1	P0
Fam46b	P0
Axin2	P0
Rxra	P0
Perp	P0
Tax1bp1	P0
Grina	P0
Grhl1	P0
Nrip1	P0
Eif6	P0
Deptor	P0
Oas1f	P0
Amotl1	P0
Stfa3	P0
Lmna	P0
Hsd17b7	P0
Tnfaip8	P0
Supt5	P0
Il20rb	P0
Zfp750	P0
Trafd1	P0
Celsr2	P0
Ece1	P0
Gadd45g	P0
Mgst2	P0
Sptbn1	P0
Rgma	P0
Ddx21	P0
Pxmp4	P0
Jarid2	P0
Il6st	P0
Tmem40	P0
Sat1	P0
Mfsd6	P0
Lpp	P0
Slc31a2	P0
Tacc2	P0
Use1	P0
Tprg	P0
Myh9	P0
Arl13b	P0
Zak	P0
Nbl1	P0
Gas6	P0
Flg	P0
Zfp36l2	P0
Rapgefl1	P0
Cnot6l	P0
Rassf10	P0
Trp63	P0
Klc3	P0
Sbsn	P0
Abhd5	P0
Serpinb5	P0
Gpc1	P0
Gm10036	P0
Bok	P0
Sec62	P0
Snrk	P0
Lrrfip2	P0
Plbd1	P0
Ctsh	P0
Sppl3	P0
Zfos1	P0
Spink5	P0
Map7d1	P0
Elovl4	P0
Hspb11	P0
Tsc22d4	P0
Il1f5	P0
Csnk1a1	P0
Sdf2	P0
Baz2b	P0
Rdh12	P0
Cdh13	P0
Otulin	P0
Rab25	P0
Ndrg1	P0
Larp1	P0
Nktr	P0
Sh3d21	P0
Errfi1	P0
Myo18a	P0
Prrc2c	P0
Rabgap1	P0
Sptan1	P0
Tanc1	P0
Lmo4	P0
Dok4	P0
Mknk2	P0
Tnrc6c	P0
Nipbl	P0
Serinc3	P0
Mycbp2	P0
Aqp3	P0
Cbr3	P0
Hectd1	P0
Gpatch8	P0
Ank3	P0
Lgals7	P0
Tcf25	P0
Hbp1	P0
Taf1d	P0
Prpf4b	P0
Cdh1	P0
Chmp3	P0
Iqgap1	P0
Wnt4	P0
Fam114a2	P0
mt-Nd4l	P0
Stk38	P0
Pld3	P0
Cnot3	P0
Ywhaz	P0
Golgb1	P0
Dag1	P0
Pvrl4	P0
Rbm5	P0
Krt10	P0
Klk8	P0
Kif5b	P0
Irx3	P0
Gjb3	P0
Clk1	P0
Ubn1	P0
Pcsk2	P0
Chp1	P0
Tet3	P0
Calm5	P0
Pum1	P0
Crebbp	P0
Myeov2	P0
Csta1	P0
Tdh	P0
Plxdc2	P0
Lad1	P0
Ndel1	P0
Gm26917	P0
Cebpz	P0
Rtn4	P0
Metrnl	P0
Akap9	P0
Nudcd3	P0
Bptf	P0
Ogt	P0
Smap1	P0
Npepps	P0
Gatad2b	P0
Itga6	P0
Prr13	P0
Kcnq1ot1	P0
Eif5b	P0
Ash1l	P0
Arid4b	P0
Chd4	P0
Supt4a	P0
Nupr1	P0
Chmp4b	P0
Cd44	P0
Atp6v0b	P0
1810022K09Rik	P0
Enah	P0
Ralbp1	P0
Alcam	P0
Naa15	P0
Ucp2	P0
Sltm	P0
Cltb	P0
Rbp2	P0
Them5	P0
Sdr16c6	P0
Rabac1	P0
Nisch	P0
Mbnl2	P0
Sox9	P0
Ncor1	P0
Ly6g6e	P0
Purb	P0
Krtdap	P0
Calml3	P0
2900026A02Rik	P0
Cirbp	P0
Nfkbia	P0
Arl4a	P0
Arl4c	P0
Ctsd	P0
Tgm3	P0
Hnrnpa0	P0
Mef2a	P0
Wdr61	P0
Dgat2	P0
Apoc1	P0
Ggh	P0
Foxp1	P0
Map1lc3a	P0
Cebpb	P0
Ryk	P0
H2afj	P0
Elovl1	P0
Prdx5	P0
S100a6	P0
Asprv1	P0
Nfib	P0
Rpl29	P0
Col17a1	P0
Krt15	P0

## Sheet: Figure 3H
genes	cluster
Fam46a	E14.5
Ch25h	E16.5
Il17b	E16.5
Actn2	E16.5
Gm12216	E16.5
Lix1l	E16.5
Ckm	E16.5
S100a9	E16.5
Krt23	E16.5
Gm17056	E16.5
Mybpc1	E16.5
Myl4	E16.5
Tmem119	E16.5
S100a8	E16.5
Epgn	E16.5
Gnat1	E16.5
Pf4	E16.5
Cldn7	E16.5
Ppp2r2b	E16.5
Mapk11	E16.5
Fam71a	E16.5
Fgf20	E16.5
Gm13889	E16.5
Gm8444	E16.5
Mrc1	E16.5
Ctla2a	E16.5
Mfap4	E16.5
Enpp2	E16.5
Ebf1	E16.5
Igsf10	E16.5
Nr2e3	E16.5
Pcna-ps2	E16.5
Col6a2	E16.5
Gm26511	E16.5
Faah	E16.5
Gm12802	E16.5
Insig1	E16.5
Rasgrp2	E16.5
Prom1	E16.5
Cxcl10	E16.5
Glra1	E16.5
Fam26f	E16.5
Orc1	E16.5
Gm11744	E16.5
Arsi	E16.5
Etv4	E16.5
Srgn	E16.5
Ttc26	E16.5
S100a4	E16.5
Rpl9-ps1	E16.5
Plcxd2	E16.5
Fgf13	E16.5
Napepld	E16.5
Lzts1	E16.5
Pth1r	E16.5
Hspb2	E16.5
Gria2	E16.5
Tmem47	E16.5
1700030J22Rik	E16.5
Pdgfrl	E16.5
A330009N23Rik	E16.5
Fat4	E16.5
Npr3	E16.5
Col14a1	E16.5
Hrnr	E16.5
Ntm	E16.5
S100a3	E16.5
Eva1a	E16.5
Myh10	E16.5
Ap5b1	E16.5
Tfpi	E16.5
Gm4723	E16.5
Cxcl1	E16.5
Rapgef3	E16.5
Mylpf	E16.5
Hmcn2	E16.5
Clec14a	E16.5
Dock8	E16.5
Ifi202b	E16.5
Tmem35	E16.5
Ucn2	E16.5
Mlf1	E16.5
Ccdc189	E16.5
Spin4	E16.5
Emilin1	E16.5
2020-09-04	E16.5
Pglyrp4	E16.5
Chst12	E16.5
Myb	E16.5
Gm16596	E16.5
Gngt2	E16.5
Rgs7bp	E16.5
Gm20517	E16.5
Gm10110	E16.5
Lrrc17	E16.5
Flnc	E16.5
Etv5	E16.5
Eng	E16.5
Nr4a1	E16.5
Ddr2	E16.5
Gm15845	E16.5
Cabp1	E16.5
Zfp449	E16.5
Gm16062	E16.5
Lypd5	E16.5
Cfap45	E16.5
Zmynd15	E16.5
Fgd2	E16.5
1810009A15Rik	E16.5
Arl5c	E16.5
Zfp57	E16.5
Tfcp2l1	E16.5
Tmod1	E16.5
Camk1	E16.5
Rhoj	E16.5
Xlr3a	E16.5
Ano9	E16.5
Vegfc	E16.5
Igf1	E16.5
Gm14403	E16.5
Glrb	E16.5
Cpa6	E16.5
9530034E10Rik	E16.5
Faxc	E16.5
Nrk	E16.5
Lama4	E16.5
Dnd1	E16.5
Rcor2	E16.5
Gca	E16.5
Ldlr	E16.5
Bid	E16.5
1700023F06Rik	E16.5
Zfp786	E16.5
Dusp9	E16.5
Serpinb1a	E16.5
Kpna2	E16.5
Fmo1	E16.5
Meg3	E16.5
Serpinb1b	E16.5
Prss22	E16.5
Lce6a	E16.5
Il2	E16.5
Sdpr	E16.5
Cxcl2	E16.5
Dusp6	E16.5
Slc2a5	E16.5
Cdc6	E16.5
Dact1	E16.5
Lyz2	E16.5
Gm26802	E16.5
Rnf32	E16.5
Galnt12	E16.5
Cnn3	E16.5
Socs3	E16.5
Tenm3	E16.5
Ica1	E16.5
Plaur	E16.5
Cyp51	E16.5
Zfp607	E16.5
Slc9a3r2	E16.5
Slc9a3r1	E16.5
Rragd	E16.5
Mxra8	E16.5
Prelp	E16.5
Gm3604	E16.5
Hist1h2bl	E16.5
Slc26a6	E16.5
Pla2g7	E16.5
Rab3b	E16.5
Cd59b	E16.5
Ncapg	E16.5
Cxcr4	E16.5
Hmgcr	E16.5
Golga7b	E16.5
Ccdc68	E16.5
Adrb2	E16.5
Nim1k	E16.5
Scube2	E16.5
Slc16a7	E16.5
Kcnh7	E16.5
Plk2	E16.5
Atl1	E16.5
Tubb2a	E16.5
Sapcd2	E16.5
1700028J19Rik	E16.5
Emp3	E16.5
Anxa3	E16.5
Rgs10	E16.5
Ltb4r1	E16.5
Hba-a2	E16.5
Vgll3	E16.5
Rnf128	E16.5
Bcl2	E16.5
Csnk2a2	E16.5
Map1b	E16.5
Gdpd1	E16.5
Ngf	E16.5
Tnnc1	E16.5
Pcsk2os1	E16.5
Rab27b	E16.5
Il2rg	E16.5
Mov10	E16.5
Gm15934	E16.5
5730596B20Rik	E16.5
St3gal4	E16.5
Slc25a47	E16.5
Lmo2	E16.5
Kcnmb4	E16.5
Mxd3	E16.5
Bex2	E16.5
Bex4	E16.5
Usp2	E16.5
Wnt3a	E16.5
Pcbd1	E16.5
Gadd45a	E16.5
Nox4	E16.5
Fam83d	E16.5
Gstm7	E16.5
Prkg2	E16.5
Socs2	E16.5
Dbn1	E16.5
Nup210	E16.5
Arhgap22	E16.5
Cxcl12	E16.5
Wnt5b	E16.5
Lpar1	E16.5
Chl1	E16.5
Tmem100	E16.5
Bok	E16.5
Kdelr3	E16.5
Rab31	E16.5
Magi3	E16.5
Adgrl3	E16.5
Ptprd	E16.5
Ctxn1	E16.5
Amigo2	E16.5
Id1	E16.5
2900009J06Rik	E16.5
Myl6b	E16.5
Tagln3	E16.5
Lmo7	E16.5
Id4	E16.5
Dlgap5	E16.5
Ahr	E16.5
Ptges	E16.5
Cited2	E16.5
Figf	E16.5
Cfap57	E16.5
Stc1	E16.5
Gm16586	E16.5
Htr1b	E16.5
Mpped2	E16.5
Ankrd26	E16.5
Iqck	E16.5
Mllt3	E16.5
Msmo1	E16.5
Kcne1l	E16.5
Pdzd2	E16.5
Pcyt1b	E16.5
Reck	E16.5
Gm13212	E16.5
Serpinb9	E16.5
Igfbp5	E16.5
Foxred2	E16.5
Cacng4	E16.5
Camk2b	E16.5
Kalrn	E16.5
Armcx4	E16.5
Ier5	E16.5
St3gal6	E16.5
Galns	E16.5
Lurap1l	E16.5
Defb1	E16.5
A630072M18Rik	E16.5
Fam111a	E16.5
Clip1	E16.5
Serpinb8	E16.5
Plk3	E16.5
Tead4	E16.5
Gm3468	E16.5
Bicd2	E16.5
Nmnat2	E16.5
Hspb8	E16.5
Phlda2	E16.5
Ehhadh	E16.5
Map1s	E16.5
Samd15	E16.5
Serpinb7	E16.5
Gpx3	E16.5
Cdc42ep2	E16.5
Itpripl1	E16.5
Rps6ka2	E16.5
Myc	E16.5
Tiparp	E16.5
Dscc1	E16.5
Mical2	E16.5
Vpreb1	E16.5
Guca1a	E16.5
Trp73	E16.5
Alms1	E16.5
Pparg	E16.5
Mall	E16.5
Epha4	E16.5
P4ha2	E16.5
Kif3c	E16.5
Vdac3-ps1	E16.5
Cntd1	E16.5
Mapk15	E16.5
Tspan18	E16.5
Slc24a5	E16.5
Hist1h4i	E16.5
Bbs1	E16.5
Tcea3	E16.5
Gprc5b	E16.5
Ccne1	E16.5
Nanos1	E16.5
Penk	E16.5
Pfn2	E16.5
2610035D17Rik	E16.5
Trib1	E16.5
C2cd2	E16.5
Plxna1	E16.5
Slc29a2	E16.5
Slc15a2	E16.5
Ncam1	E16.5
Prkar2b	E16.5
Gucy1b3	E16.5
Sgol1	E16.5
Alcam	E16.5
Vash2	E16.5
Dab2	E16.5
Gm10116	E16.5
Hoxc13	E16.5
Gstt3	E16.5
RP23-4H17.3	E16.5
Hist1h2be	E16.5
Plk4	E16.5
Pola1	E16.5
Pls3	E16.5
Cdr2l	E16.5
Rad51ap1	E16.5
Depdc1a	E16.5
Serpina3b	E16.5
Fam229b	E16.5
Tnfaip3	E16.5
Dnm3	E16.5
Ptch2	E16.5
Snx33	E16.5
Palmd	E16.5
Cit	E16.5
Rad51	E16.5
Ddah2	E16.5
C1qb	E16.5
Desi1	E16.5
Lcat	E16.5
Zfp658	E16.5
Fstl1	E16.5
Sh3d21	E16.5
Matn2	E16.5
Trim7	E16.5
Sqle	E16.5
Pvrl3	E16.5
Nrp1	E16.5
Sntb1	E16.5
Thy1	E16.5
Zik1	E16.5
Txlnb	E16.5
Cdo1	E16.5
Efcab7	E16.5
Gm26847	E16.5
Edar	E16.5
Shisa4	E16.5
Gjb2	E16.5
Il17re	E16.5
Emb	E16.5
Tdrp	E16.5
Ackr4	E16.5
Ect2	E16.5
Fam64a	E16.5
Tspan13	E16.5
Adamts1	E16.5
Agrp	E16.5
Ecm1	E16.5
Hmga2	E16.5
Card10	E16.5
Ide	E16.5
Fzr1	E16.5
Cdt1	E16.5
Hist3h2ba	E16.5
Traf4	E16.5
Aif1	E16.5
Milr1	E16.5
Nnmt	E16.5
Cdc25c	E16.5
Hist1h2bc	E16.5
Spry2	E16.5
Susd4	E16.5
Cd1d1	E16.5
Shox2	E16.5
Thop1	E16.5
Ptger4	E16.5
Hk1os	E16.5
Cd68	E16.5
Ncoa3	E16.5
Cspg4	E16.5
Mapre2	E16.5
Casp2	E16.5
Hist1h1c	E16.5
Srgap1	E16.5
Phldb1	E16.5
Dapp1	E16.5
Tacc2	E16.5
Igf1r	E16.5
Ube2t	E16.5
Plet1	E16.5
Gyltl1b	E16.5
Ctsh	E16.5
Vps8	E16.5
Tnfsf9	E16.5
Anln	E16.5
Bub1	E16.5
Mn1	E16.5
Pif1	E16.5
Ifi30	E16.5
Sbspon	E16.5
Cadm1	E16.5
Armcx6	E16.5
Cdc25b	E16.5
Pbk	E16.5
Dennd1a	E16.5
Atad2	E16.5
Fbrsl1	E16.5
Pxmp4	E16.5
Has3	E16.5
Lrrc8a	E16.5
Terf1	E16.5
Gm28578	E16.5
3222401L13Rik	E16.5
Lsp1	E16.5
RP23-335G1.1	E16.5
Tyrobp	E16.5
Bpgm	E16.5
Rtn4r	E16.5
Spint1	E16.5
Apitd1	E16.5
Mtcl1	E16.5
Myof	E16.5
Ccdc138	E16.5
Fcer1g	E16.5
Cdh4	E16.5
Lgr6	E16.5
Nedd9	E16.5
2610524H06Rik	E16.5
Pvrl2	E16.5
Tnfrsf21	E16.5
Sfrp1	E16.5
Pfas	E16.5
Gem	E16.5
Mir17hg	E16.5
Rnf121	E16.5
Plbd1	E16.5
Zfp85	E16.5
Kcnab1	E16.5
Txnrd1	E16.5
Rasgef1b	E16.5
Macrod2os1	E16.5
Glb1l	E16.5
Jag1	E16.5
Pygb	E16.5
Sbk1	E16.5
Smpdl3a	E16.5
Gm11491	E16.5
Dpysl3	E16.5
Adamtsl1	E16.5
Dll1	E16.5
Moxd1	E16.5
Hist1h1e	E16.5
Basp1	E16.5
Ntf3	E16.5
Tmem108	E16.5
Tspan6	E16.5
Dhfr	E16.5
Rgs2	E16.5
Pxdc1	E16.5
Sp4	E16.5
Tmem173	E16.5
Cmtm3	E16.5
Chil1	E16.5
Mex3b	E16.5
Klf10	E16.5
Tuba1c	E16.5
Creb5	E16.5
Osbpl6	E16.5
Pttg1	E16.5
Psrc1	E16.5
Ift172	E16.5
Bambi	E16.5
Mst1r	E16.5
Ttc12	E16.5
Calr3	E16.5
Capn6	E16.5
Zfp329	E16.5
Ckap4	E16.5
Fut10	E16.5
Kif2c	E16.5
Pim1	E16.5
Kif23	E16.5
Kdm6b	E16.5
Shcbp1	E16.5
Bcar3	E16.5
Lgr4	E16.5
Prob1	E16.5
Phldb2	E16.5
Sox11	E16.5
Agtr1a	E16.5
Kif11	E16.5
Mgarp	E16.5
Rad51b	E16.5
Kif20a	E16.5
Accs	E16.5
St6gal1	E16.5
Kif15	E16.5
Atp1b1	E16.5
Slc12a4	E16.5
Fdft1	E16.5
Slc6a6	E16.5
Wnk2	E16.5
Zfp703	E16.5
Aurka	E16.5
Mpped1	E16.5
Apip	E16.5
Cenpa	E16.5
Rbm34	E16.5
Jag2	E16.5
Nr2f2	E16.5
Ptpre	E16.5
Capn2	E16.5
Cntfr	E16.5
Xbp1	E16.5
Gpr153	E16.5
Cdh13	E16.5
Lrp11	E16.5
Acox3	E16.5
Sema3c	E16.5
Antxr2	E16.5
St8sia2	E16.5
Scmh1	E16.5
Timeless	E16.5
Elovl1	E16.5
Ccnb2	E16.5
Id2	E16.5
Tgfb3	E16.5
Znrf1	E16.5
Zfp428	E16.5
Dhrs1	E16.5
Papln	E16.5
Pard3	E16.5
Tcf7	E16.5
Zc3hav1	E16.5
Gnal	E16.5
Large	E16.5
Diaph3	E16.5
C330027C09Rik	E16.5
Tnf	E16.5
Fn1	E16.5
Ckap2	E16.5
Gdpd5	E16.5
Acer2	E16.5
Hmmr	E16.5
Ltb	E16.5
Whsc1	E16.5
Marf1	E16.5
Yod1	E16.5
Camk4	E16.5
Plk1	E16.5
Cyp4b1	E16.5
Gpr180	E16.5
H2-D1	E16.5
Gga2	E16.5
Fam184b	E16.5
Agfg2	E16.5
Adamts9	E16.5
Klf6	E16.5
Jak3	E16.5
Idi1	E16.5
Hip1	E16.5
Gadd45g	E16.5
Galnt18	E16.5
Fibin	E16.5
Msh6	E16.5
Epha1	E16.5
S100a13	E16.5
Racgap1	E16.5
Arid5a	E16.5
Kcnk2	E16.5
Hist1h1d	E16.5
Krt14	E16.5
Tmcc1	E16.5
Fabp7	E16.5
Cdca5	E16.5
Klf15	E16.5
Tmem159	E16.5
Gns	E16.5
Tacc3	E16.5
Ndc80	E16.5
Enc1	E16.5
Pdpn	E16.5
Fam65a	E16.5
Laptm4b	E16.5
Rassf9	E16.5
Eif4e3	E16.5
Bnc2	E16.5
Tppp	E16.5
Spag1	E16.5
Dkk3	E16.5
Acsl5	E16.5
Fxyd6	E16.5
Pld4	E16.5
Cygb	E16.5
Clspn	E16.5
D630045J12Rik	E16.5
Hoxb8	E16.5
Zfp30	E16.5
Chka	E16.5
Ly6a	E16.5
Znrf3	E16.5
Tnfrsf12a	E16.5
Dbf4	E16.5
1500009L16Rik	E16.5
Cdc20	E16.5
BC089491	E16.5
Gas2l3	E16.5
Ncapg2	E16.5
Sh3pxd2a	E16.5
Hist3h2a	E16.5
Chd3os	E16.5
Psmc3ip	E16.5
Crip2	E16.5
Lama3	E16.5
Apoa1	E16.5
Arl4c	E16.5
Efemp1	E16.5
Rab4b	E16.5
Tpm2	E16.5
Ier3	E16.5
Lrp4	E16.5
Snhg9	E16.5
Limch1	E16.5
Prc1	E16.5
Wdr76	E16.5
Spc25	E16.5
Dtx3	E16.5
Nmral1	E16.5
Tmcc3	E16.5
Tgif1	E16.5
Smad7	E16.5
Gsn	E16.5
Ddt	E16.5
Dap	E16.5
Gli1	E16.5
Fam171a2	E16.5
Mad2l1	E16.5
Nfkbiz	E16.5
Orai3	E16.5
Lrrc20	E16.5
Xkr6	E16.5
Rhoc	E16.5
Dhrs13	E16.5
Mki67	E16.5
Apoc1	E16.5
Ppp1r15a	E16.5
Acad12	E16.5
Tox	E16.5
Tpx2	E16.5
Gm26825	E16.5
Frem2	E16.5
Lima1	E16.5
Lbr	E16.5
Tob1	E16.5
Tead2	E16.5
Tmem191c	E16.5
Ptch1	E16.5
Kif26a	E16.5
Knstrn	E16.5
Tspear	E16.5
Ddhd2	E16.5
Adamts5	E16.5
Col5a1	E16.5
Gm26735	E16.5
Pycr2	E16.5
Cacnb3	E16.5
Kctd14	E16.5
Rab42	E16.5
Tmem176a	E16.5
Gm26609	E16.5
Tmc4	E16.5
St6galnac2	E16.5
Foxo6	E16.5
Pbxip1	E16.5
Gm26545	E16.5
Cpxm2	E16.5
Gxylt2	E16.5
Ckb	E16.5
Sox9	E16.5
Limd2	E16.5
Kirrel	E16.5
Hspg2	E16.5
Ahsa2	E16.5
Aurkb	E16.5
Cldn1	E16.5
Tcf12	E16.5
Kmt2d	E16.5
Fuca1	E16.5
Tnfrsf18	E16.5
Casc5	E16.5
Tgfbi	E16.5
H1fx	E16.5
Gm26826	E16.5
Lockd	E16.5
Hirip3	E16.5
Chaf1b	E16.5
Abr	E16.5
Cdkn2c	E16.5
Txndc16	E16.5
Chchd10	E16.5
Klhl29	E16.5
Pdcd4	E16.5
Lasp1	E16.5
Heatr5a	E16.5
Bbx	E16.5
Ly6e	E16.5
St3gal3	E16.5
Cdk5r1	E16.5
Casp6	E16.5
4933427D14Rik	E16.5
Hpcal1	E16.5
Col27a1	E16.5
Tmem57	E16.5
Dnmt1	E16.5
Cdk6	E16.5
Wbp1	E16.5
Ier2	E16.5
Ckap2l	E16.5
Hiatl1	E16.5
Plpp3	E16.5
Pnp	E16.5
Cnn2	E16.5
Mras	E16.5
F2r	E16.5
Pitpnc1	E16.5
Ppp1r14a	E16.5
Maged2	E16.5
Il23a	E16.5
Lpar6	E16.5
Myh9	E16.5
Acot1	E16.5
Tuba1a	E16.5
Myef2	E16.5
Col16a1	E16.5
Arhgef25	E16.5
Nrp2	E16.5
Kif20b	E16.5
Nfkb1	E16.5
Pak3	E16.5
Rhpn2	E16.5
Snai2	E16.5
Ly86	E16.5
9530059O14Rik	E16.5
Lgals9	E16.5
Ppl	E16.5
Klhdc8b	E16.5
4631405K08Rik	E16.5
Baiap2l2	E16.5
Fam69b	E16.5
Serpinb6b	E16.5
Scara3	E16.5
Slc29a4	E16.5
Birc5	E16.5
Alkbh5	E16.5
Afap1l1	E16.5
Lfng	E16.5
Thbs1	E16.5
Fat1	E16.5
Espn	E16.5
Scube3	E16.5
Klf3	E16.5
Kansl1l	E16.5
Topors	E16.5
Mis18bp1	E16.5
Sema6d	E16.5
Sdf2l1	E16.5
Tmem143	E16.5
Cenpf	E16.5
Rfc5	E16.5
Epcam	E16.5
Phlda1	E16.5
Slc43a2	E16.5
Mllt6	E16.5
Cat	E16.5
Lix1	E16.5
Cenph	E16.5
Slc12a2	E16.5
Lpgat1	E16.5
Stom	E16.5
Gm26917	E16.5
Ccdc148	E16.5
Pced1b	E16.5
Csgalnact1	E16.5
Ccne2	E16.5
Ccnd1	E16.5
Csrp1	E16.5
Tnnt2	E16.5
Pmvk	E16.5
Ripply3	E16.5
Atat1	E16.5
Sms	E16.5
Tubb2b	E16.5
Rcsd1	E16.5
Esco2	E16.5
Zfp36	E16.5
Snx10	E16.5
Zfp326	E16.5
Sema6a	E16.5
Actb	E16.5
Mphosph8	E16.5
Tnfaip8l1	E16.5
Icam1	E16.5
Plpp2	E16.5
Cdk1	E16.5
Kdm5b	E16.5
Tango6	E16.5
Baz1b	E16.5
Cdca8	E16.5
Sh3bp4	E16.5
Sat1	E16.5
Fam101b	E16.5
Cenpe	E16.5
2510017J16Rik	E16.5
Efna1	E16.5
Reep4	E16.5
Snhg18	E16.5
Tcf7l2	E16.5
Dusp1	E16.5
Setbp1	E16.5
Nexn	E16.5
Pkp4	E16.5
Cald1	E16.5
Zfp462	E16.5
Mms22l	E16.5
Ina	E16.5
Anxa6	E16.5
Mast4	E16.5
Fam132a	E16.5
Sox21	E16.5
Msi1	E16.5
Shank1	E16.5
Ift22	E16.5
Rad51c	E16.5
Nppc	E16.5
Smarca2	E16.5
Gm8730	E16.5
Fndc3b	E16.5
Ifi27	E16.5
Zfp229	E16.5
Cmc2	E16.5
Egr2	E16.5
Cdca7l	E16.5
Tchh	E16.5
Tmsb15l	E16.5
Msn	E16.5
Rrbp1	E16.5
Abcg2	E16.5
Edn1	E16.5
Prim1	E16.5
Cpsf4l	E16.5
Gm12758	E16.5
Tmem245	E16.5
Gadd45b	E16.5
Lad1	E16.5
Vangl1	E16.5
Sostdc1	E16.5
Brd8	E16.5
Wee1	E16.5
Micu3	E16.5
Hist1h2ae	E16.5
Gm4262	E16.5
mt-Atp8	E16.5
Pfkfb2	E16.5
Insl6	E16.5
Kcnk1	E16.5
Fermt1	E16.5
Rsu1	E16.5
Dusp8	E16.5
Grasp	E16.5
Klk10	E16.5
Maged1	E16.5
Rap2b	E16.5
Irx1	E16.5
Cdca2	E16.5
Wdpcp	E16.5
Slc39a1	E16.5
Eif1ad	E16.5
Osbpl3	E16.5
Vwa1	E16.5
Tagln	E16.5
Rassf1	E16.5
Nrep	E16.5
Tmem255a	E16.5
Arrdc4	E16.5
Nfyb	E16.5
Gm26549	E16.5
Vcan	E16.5
Gm26909	E16.5
Cep89	E16.5
Eogt	E16.5
Csnk1e	E16.5
Rangap1	E16.5
Pxn	E16.5
Dab2ip	E16.5
Tgfbr2	E16.5
Nrtn	E16.5
Lgr5	E16.5
Cachd1	E16.5
Emp1	E16.5
2810417H13Rik	E16.5
Ccdc88a	E16.5
Ramp1	E16.5
Nfix	E16.5
Cib2	E16.5
Ypel1	E16.5
Scd2	E16.5
Scn8a	E16.5
Itgb5	E16.5
Aspm	E16.5
Fhl1	E16.5
Mcam	E16.5
Syne2	E16.5
Igsf9	E16.5
Hic2	E16.5
Zfp704	E16.5
Ttc7b	E16.5
Ska2	E16.5
E2f1	E16.5
Snn	E16.5
Errfi1	E16.5
Slc39a6	E16.5
Ddx21	E16.5
Tnc	E16.5
Endov	E16.5
Notch4	E16.5
Ccdc36	E16.5
Cdc42ep4	E16.5
Serpine1	E16.5
A230050P20Rik	E16.5
Usp22	E16.5
Nsmce1	E16.5
Plec	E16.5
Enah	E16.5
Lst1	E16.5
Gm16136	E16.5
Tnip1	E16.5
Arhgap29	E16.5
Sema3d	E16.5
Hoxb2	E16.5
mt-Nd4l	E16.5
Fry	E16.5
Pck2	E16.5
Slc27a3	E16.5
Kank2	E16.5
Phyh	E16.5
Cox6b2	E16.5
Snx24	E16.5
Itgb7	E16.5
Gstm1	E16.5
Ece1	E16.5
Slc7a1	E16.5
L3mbtl3	E16.5
Pir	E16.5
Paip1	E16.5
Ormdl3	E16.5
Rnf149	E16.5
Ptms	E16.5
Mpz	E16.5
Nde1	E16.5
Tshz2	E16.5
Gm20324	E16.5
Olfml2b	E16.5
Hist1h2ap	E16.5
Svil	E16.5
Ddit4	E16.5
Klf13	E16.5
Ung	E16.5
Ctnnal1	E16.5
Cyr61	E16.5
Arid5b	E16.5
Ms4a10	E16.5
Rrm2	E16.5
Gpsm2	E16.5
Alkbh1	E16.5
Glul	E16.5
Adgrl2	E16.5
Bbof1	E16.5
Sdk2	E16.5
Klf4	E16.5
Arl6ip1	E16.5
Prdx4	E16.5
Irf7	E16.5
Wwtr1	E16.5
Hmgcs2	E16.5
Dtl	E16.5
Nradd	E16.5
Sytl1	E16.5
PISD	E16.5
Sntb2	E16.5
Il6st	E16.5
6720427I07Rik	E16.5
Atf3	E16.5
Mlec	E16.5
Acat2	E16.5
B2m	E16.5
Chd4	E16.5
Gpcpd1	E16.5
Degs1	E16.5
BC017643	E16.5
Trpm1	E16.5
1700040L02Rik	E16.5
Hoxc8	E16.5
Polr3gl	E16.5
Aif1l	E16.5
Dcxr	E16.5
Bmp2	E16.5
Maz	E16.5
Pde4d	E16.5
Krt17	E16.5
Phf10	E16.5
Sv2b	E16.5
Chd2	E16.5
Fkbp7	E16.5
Rbms3	E16.5
Arhgap25	E16.5
Larp7	E16.5
Fbxo5	E16.5
Hoxb4	E16.5
Mcmbp	E16.5
Ltbp1	E16.5
Ankrd10	E16.5
Rgmb	E16.5
Chst2	E16.5
Efna5	E16.5
Hp1bp3	E16.5
Srpk1	E16.5
Ltbp4	E16.5
Filip1l	E16.5
Tnk1	E16.5
Runx2	E16.5
Igsf3	E16.5
Ybx3	E16.5
Bub3	E16.5
Klhl24	E16.5
Miip	E16.5
Hspa5	E16.5
Ahcyl2	E16.5
Cacna2d2	E16.5
Gm26699	E16.5
Tex264	E16.5
Spred2	E16.5
Rgma	E16.5
Mgp	E16.5
Slc38a4	E16.5
Igfbp3	E16.5
Nsg1	E16.5
Abhd2	E16.5
Npnt	E16.5
Hmgcs1	E16.5
Hsf2	E16.5
Relb	E16.5
Cenpq	E16.5
Plcd3	E16.5
Ucp2	E16.5
Ifitm3	E16.5
Ccng2	E16.5
Gm1673	E16.5
Syce2	E16.5
Lamc2	E16.5
Sepn1	E16.5
Zyx	E16.5
2020-09-09	E16.5
5930412G12Rik	E16.5
Helz	E16.5
Aoc2	E16.5
Ubald2	E16.5
Col4a1	E16.5
Zfp36l2	E16.5
Dlk2	E16.5
Adamts17	E16.5
Cdk20	E16.5
Bnc1	E16.5
Iqgap1	E16.5
Nusap1	E16.5
Ovol2	E16.5
Rccd1	E16.5
Wnt3	E16.5
Hn1	E16.5
Tcof1	E16.5
Slc3a2	E16.5
Hdgfrp3	E16.5
Adamts18	E16.5
Orc6	E16.5
Gatsl3	E16.5
C030037D09Rik	E16.5
Krtcap3	E16.5
Tfap2c	E16.5
Ubc	E16.5
Ifitm1	E16.5
Erdr1	E16.5
Cbr2	E16.5
Dynlt3	E16.5
Notch1	E16.5
2900026A02Rik	E16.5
Reep3	E16.5
Col7a1	E16.5
Kcna1	E16.5
Atf4	E16.5
Uvssa	E16.5
Dnmt3a	E16.5
Aqp3	E16.5
Nfic	E16.5
Zfp422	E16.5
Uchl3	E16.5
Tmem132a	E16.5
Mt2	E16.5
Gm38394	E16.5
Iqsec1	E16.5
Tjap1	E16.5
Six5	E16.5
Top2a	E16.5
Nfkb2	E16.5
Klf2	E16.5
Vezf1	E16.5
Lancl1	E16.5
Edaradd	E16.5
Rbm15	E16.5
Rfc3	E16.5
Dctd	E16.5
Ybx2	E16.5
Vldlr	E16.5
Brinp1	E16.5
Plxnb1	E16.5
Rpl29	E16.5
Ric3	E16.5
Cd9	E16.5
Cenpl	E16.5
Gmnn	E16.5
Tpbg	E16.5
Rab34	E16.5
Zbtb20	E16.5
Man2a2	E16.5
Sltm	E16.5
Egr1	E16.5
Fam110b	E16.5
Pcna	E16.5
Mxd4	E16.5
Hmcn1	E16.5
Gm42418	E16.5
Rassf10	E16.5
Fzd10	E16.5
Tbc1d31	E16.5
Apoe	E16.5
mt-Nd3	E16.5
Gata3	E16.5
Ogt	E16.5
Trim35	E16.5
Mcm7	E16.5
Zbed3	E16.5
Kdelr2	E16.5
Fst	E16.5
Krt7	E16.5
Ctnnb1	E16.5
Trp63	E16.5
Ggt5	E16.5
Klf9	E16.5
Sdc2	E16.5
Sox4	E16.5
Calm2	E16.5
Trim29	E16.5
Tfrc	E16.5
Sdc4	E16.5
Mcm6	E16.5
Smoc2	E16.5
H2afv	E16.5
Dnajb1	E16.5
Flna	E16.5
Gm13219	E16.5
Stbd1	E16.5
Tsc22d1	E16.5
Tubb4b	E16.5
Tmem176b	E16.5
2410089E03Rik	E16.5
Pold3	E16.5
Tnrc6a	E16.5
Tst	E16.5
H1f0	E16.5
Glb1l2	E16.5
Tln1	E16.5
Pthlh	E16.5
Rbbp8	E16.5
Ntf5	E16.5
Rfc1	E16.5
Gm26518	E16.5
Sdc1	E16.5
Tia1	E16.5
Ccdc3	E16.5
Tyms	E16.5
Krt8	E16.5
Zfos1	E16.5
Malat1	E16.5
Dbnl	E16.5
Cenpp	E16.5
Lrrn1	E16.5
Dynlt1f	E16.5
Itgb4	E16.5
Zfp36l1	E16.5
Slc1a3	E16.5
Igfbp2	E16.5
Wnt16	E16.5
Smc2	E16.5
Phip	E16.5
Rab11a	E16.5
Hmgn5	E16.5
Ssbp3	E16.5
Hist1h1b	E16.5
Gins2	E16.5
Foxp1	E16.5
Mgll	E16.5
Cbx3	E16.5
Gpsm1	E16.5
Hoxa5	E16.5
Rfc2	E16.5
C1s1	E16.5
Cecr2	E16.5
5930430L01Rik	E16.5
Jmy	E16.5
Id3	E16.5
Olfm1	E16.5
1810037I17Rik	E16.5
Gsk3b	E16.5
Tmem243	E16.5
Btg1	E16.5
Slc35d1	E16.5
Cdkn2d	E16.5
Ica1l	E16.5
Steap3	E16.5
Meis2	E16.5
Ifitm10	E16.5
Tfap2b	E16.5
Tbc1d24	E16.5
AI480526	E16.5
Kif21a	E16.5
Zfp867	E16.5
Cox20	E16.5
Junb	E16.5
Cd52	E16.5
Kcnq1ot1	E16.5
B230219D22Rik	E16.5
Ralbp1	E16.5
P4ha1	E16.5
Zscan26	E16.5
Abi3bp	E16.5
Gnb1	E16.5
Gm5148	E16.5
Apbb1	E16.5
Smc1a	E16.5
Shisa5	E16.5
Actg1	E16.5
Ube2s	E16.5
Sar1b	E16.5
Antxr1	E16.5
Auts2	E16.5
Dnase2a	E16.5
Chd6	E16.5
Txnip	E16.5
Acp6	E16.5
Etl4	E16.5
Ldhb	E16.5
H19	E16.5
Net1	E16.5
Wtap	E16.5
Pcdh9	E16.5
Rab6b	E16.5
Cbx5	E16.5
Ptprz1	E16.5
Gm10036	E16.5
Gnai1	E16.5
Fos	E16.5
Atp13a3	E16.5
Atg2a	E16.5
Nampt	E16.5
Cpe	E16.5
S100a14	E16.5
Mb	E16.5
Krt18	E16.5
Wbscr27	E16.5
Nfia	E16.5
H2-Q4	E16.5
Cdh3	E16.5
Shroom3	E16.5
Slc2a3	E16.5
Bach2	E16.5
Ebpl	E16.5
Ppia	E16.5
Lig1	E16.5
Zfp385b	E16.5
Hmgb3	E16.5
Ppp2r3a	E16.5
Cd24a	E16.5
Npc2	E16.5
Atad5	E16.5
Ets1	E16.5
Gm4285	E16.5
Arpc1b	E16.5
Serpinb6a	E16.5
Ptp4a2	E16.5
Nfkbia	E16.5
Nasp	E16.5
Fxyd3	E16.5
mt-Nd5	E16.5
Abcc4	E16.5
Hsp90aa1	E16.5
Zfhx3	E16.5
Nolc1	E16.5
Arhgef10	E16.5
Sod1	E16.5
Lypd6	E16.5
Ssbp2	E16.5
Gas1	E16.5
Pmel	E16.5
G3bp2	E16.5
Dut	E16.5
Map3k14	E16.5
Hoxa2	E16.5
Hmgn3	E16.5
Spag5	E16.5
Serpinb5	E16.5
mt-Co2	E16.5
Ctsa	E16.5
Rps26	E16.5
Fam60a	E16.5
Atxn10	E16.5
Runx1	E16.5
Slbp	E16.5
Trim32	E16.5
Nisch	E16.5
Hsp90b1	E16.5
Col17a1	E16.5
Art4	E16.5
Mcm5	E16.5
mt-Nd4	E16.5
Cbs	E16.5
Rpl13	E16.5
Tuba1b	E16.5
Pcsk2	E16.5
Anxa8	E16.5
Myl9	P0
Fabp4	P0
Srpx	P0
Pmp22	P0
Ctsk	P0
Egfl6	P0
Wif1	P0
Gng11	P0
Serpinf1	P0
Arxes1	P0
Efemp2	P0
Hoxc5	P0
Fat41	P0
Smim1	P0
Ddah1	P0
Cpq	P0
Rcn3	P0
Mei4	P0
Rin1	P0
Eln	P0
Ndn	P0
Fxyd4	P0
Hoxb5os	P0
Dhcr24	P0
Dab21	P0
Wdr86	P0
Serpinb1b1	P0
Mmp11	P0
1700030J22Rik1	P0
Bmp4	P0
Tpst1	P0
Plppr1	P0
Selm	P0
Dpysl2	P0
Ntng1	P0
Fignl1	P0
Prelp1	P0
Aunip	P0
Myb1	P0
Gm5424	P0
Sema3a	P0
Shox21	P0
Prr7	P0
P3h1	P0
Gjb6	P0
Abhd11os	P0
Dct	P0
Ccdc102a	P0
Cdc45	P0
Hoxb9	P0
Ggh	P0
Gstm5	P0
Cnih2	P0
Nnmt1	P0
P3h3	P0
Rab32	P0
Hmga21	P0
Dscc11	P0
Map1s1	P0
Col6a1	P0
Cyba	P0
Ska1	P0
Nkd1	P0
Mapt	P0
Nuf2	P0
Vsnl1	P0
Pmel1	P0
Melk	P0
Serpine2	P0
Ccdc80	P0
Cpxm1	P0
Cd1d11	P0
Mdk	P0
Trps1	P0
Mum1l1	P0
Agpat5	P0
Tcf71	P0
A730017C20Rik	P0
Ly861	P0
Cenpm	P0
G0s2	P0
Tinagl1	P0
Pcdh7	P0
Zfp367	P0
Cenpk	P0
Cdkn3	P0
Cth	P0
Cldn34c1	P0
Dhrs131	P0
Rpa1	P0
Serpinb2	P0
Trim2	P0
Exo1	P0
Tnf1	P0
Wnt5a	P0
Lrr1	P0
Timp3	P0
B9d1	P0
Samd5	P0
Pcbp4	P0
Tmem158	P0
Stxbp6	P0
Clca3a1	P0
Plk21	P0
Slc29a1	P0
Fjx1	P0
Ccnb1	P0
Tmem97	P0
Krt79	P0
Dusp2	P0
Kcna11	P0
Qrich2	P0
Hmmr1	P0
Grb10	P0
Asf1b	P0
Pgf	P0
Cdc42ep3	P0
Hoxc4	P0
Tes	P0
Ina1	P0
Gfod2	P0
Mex3a	P0
Fen1	P0
Dlx4os	P0
Igf2	P0
Atad21	P0
Lrrk2	P0
Lrrc28	P0
Chaf1a	P0
Ccna2	P0
Rnf26	P0
Psrc11	P0
Bgn	P0
Bub1b	P0
Trim59	P0
Kifc1	P0
Eci1	P0
Nrn1	P0
Nek2	P0
Smim3	P0
Slc16a1	P0
Dmd	P0
Igfbp7	P0
Insl61	P0
Cacfd1	P0
Tpm1	P0
Wfdc2	P0
Scx	P0
Vim	P0
Tcf19	P0
Dzip1l	P0
Cux1	P0
Ncapd2	P0
Kif22	P0
Mybl2	P0
Haus8	P0
Gm28723	P0
Mfap2	P0
Itga3	P0
Nceh1	P0
Hpgds	P0
B930036N10Rik	P0
Tgif2	P0
Ttc121	P0
Cux2	P0
Sap30	P0
Topbp1	P0
Ttk	P0
AI464131	P0
Smpd1	P0
Casz1	P0
Cks2	P0
Nmrk1	P0
Mtap7d3	P0
Edn2	P0
Lsp11	P0
Cdca3	P0
Trp53i11	P0
Tcf4	P0
Brip1	P0
Bcl11a	P0
Idh1	P0
Nol4l	P0
Rad21	P0
Dlx4	P0
Arhgap39	P0
Myo1c	P0
A730056A06Rik	P0
Epor	P0
Tk1	P0
Mcm2	P0
Mcm3	P0
Nav2	P0
Marcks	P0
Rtn1	P0
H2afx	P0
Hmgb2	P0
Neil3	P0
Calhm2	P0
Spc24	P0
Col5a2	P0
Golim4	P0
S100a6	P0
Limk2	P0
Incenp	P0
Hells	P0
Cd44	P0
Nucks1	P0
Igfbp4	P0
Rcbtb2	P0
Dnaja1	P0
Bdnf	P0
Galnt14	P0
Scarb1	P0
Gpr27	P0
Exosc2	P0
Mthfd1	P0
Btg2	P0
Pmf1	P0
Krt181	P0
Gpx8	P0

## Sheet: Figure 3I
genes	cluster
Golim4	E14.5
Dapl1	E14.5
Nfkb1	E14.5
Raph1	E14.5
Mfap4	E14.5
Pid1	E16.5
Slc7a3	E16.5
Zfp583	E16.5
Ly6c1	E16.5
Isg15	E16.5
Crlf1	E16.5
Rab3il1	E16.5
Gm16638	E16.5
Gm13889	E16.5
Mrc1	E16.5
Myl4	E16.5
Mei4	E16.5
Igsf10	E16.5
Flnc	E16.5
Adam8	E16.5
Gm5426	E16.5
9330182L06Rik	E16.5
Me3	E16.5
Spin4	E16.5
Hpgd	E16.5
Kcnab1	E16.5
Myl9	E16.5
Mfap41	E16.5
Gm6525	E16.5
5730403I07Rik	E16.5
Gm5422	E16.5
Nkd2	E16.5
Nnmt	E16.5
Lmcd1	E16.5
Gm10110	E16.5
Gm28578	E16.5
Tgfb2	E16.5
Ebf1	E16.5
Reck	E16.5
Pck2	E16.5
Rpl39l	E16.5
Abhd11os	E16.5
Gpat2	E16.5
Slc2a3	E16.5
Slc16a3	E16.5
Gm26882	E16.5
Fez1	E16.5
Ube2l6	E16.5
Col6a2	E16.5
Cmtm8	E16.5
Gnat1	E16.5
Dok3	E16.5
Elk3	E16.5
Rapsn	E16.5
Calml4	E16.5
Bst2	E16.5
A930029G22Rik	E16.5
Spib	E16.5
0610038B21Rik	E16.5
Lpl	E16.5
Tmem121	E16.5
Bdh2	E16.5
Nat8l	E16.5
A230050P20Rik	E16.5
Ramp1	E16.5
Gca	E16.5
Tmem241	E16.5
Gxylt2	E16.5
Igf1	E16.5
Kif21b	E16.5
Hykk	E16.5
Lnx1	E16.5
Gm26522	E16.5
3110070M22Rik	E16.5
Meg3	E16.5
Dsc2	E16.5
Smim10l2a	E16.5
Sepn1	E16.5
Cul9	E16.5
Cfp	E16.5
Arhgef3	E16.5
Dmpk	E16.5
9330104G04Rik	E16.5
Kcnip2	E16.5
Zscan26	E16.5
2020-09-04	E16.5
Hoxd8	E16.5
Syt13	E16.5
Atp6v0c	E16.5
Rab4b	E16.5
Asb16	E16.5
Arhgap39	E16.5
Ccl9	E16.5
Ror2	E16.5
Tnfrsf23	E16.5
Tubb3	E16.5
Tesc	E16.5
Spag1	E16.5
Hoxd3os1	E16.5
Pcdh1	E16.5
Col6a1	E16.5
Rbp1	E16.5
A730056A06Rik	E16.5
Tspan13	E16.5
Edn3	E16.5
Tle2	E16.5
Eci1	E16.5
Nebl	E16.5
Gcnt2	E16.5
Pfkfb2	E16.5
Shc4	E16.5
Crnn	E16.5
Frem1	E16.5
Fes	E16.5
Cnfn	E16.5
Gm11772	E16.5
Fam214a	E16.5
Crip1	E16.5
Csf1r	E16.5
Ly6k	E16.5
Spata13	E16.5
C2	E16.5
Chil1	E16.5
Gm37170	E16.5
Klk7	E16.5
Rdh5	E16.5
Itgb6	E16.5
Ednra	E16.5
Loxl2	E16.5
Itgb3	E16.5
Tpd52l1	E16.5
Gsdmc	E16.5
Golga3	E16.5
C730034F03Rik	E16.5
Zfp3	E16.5
Cdc42ep2	E16.5
Lgi2	E16.5
Aldh1a7	E16.5
Tcp11	E16.5
Batf3	E16.5
Mylk3	E16.5
Myof	E16.5
Stat1	E16.5
Ifitm10	E16.5
Map2	E16.5
Actb	E16.5
Lst1	E16.5
Adrb2	E16.5
H2-DMa	E16.5
Tmem91	E16.5
Gm3468	E16.5
Hk1	E16.5
Slc39a1	E16.5
Cpe	E16.5
Notch2	E16.5
Fam101a	E16.5
Tppp	E16.5
Kdm6b	E16.5
Igfbp4	E16.5
Xkrx	E16.5
Kctd12b	E16.5
Skint1	E16.5
Trim7	E16.5
Ap2a2	E16.5
Tubb2a	E16.5
Hba-a2	E16.5
1810009A15Rik	E16.5
Slc6a2	E16.5
Fam89a	E16.5
Bbof1	E16.5
Nfe2l3	E16.5
Paip1	E16.5
Hspa2	E16.5
Ppp2r3a	E16.5
Klf1	E16.5
Col1a2	E16.5
Halr1	E16.5
Camk1d	E16.5
Acsbg1	E16.5
Casz1	E16.5
Itm2a	E16.5
Itpkb	E16.5
S100z	E16.5
Skint6	E16.5
C330013E15Rik	E16.5
Ncoa3	E16.5
Il1rn	E16.5
Zbtb7c	E16.5
Stfa1	E16.5
Abhd12b	E16.5
Sytl4	E16.5
Gpt	E16.5
Usp35	E16.5
Gpr155	E16.5
Gm26569	E16.5
Alcam	E16.5
Zc3h12c	E16.5
Fut2	E16.5
Slc12a2	E16.5
Sult5a1	E16.5
Fam46b	E16.5
Hic2	E16.5
Syngr1	E16.5
Hrnr	E16.5
Il6ra	E16.5
Trp53inp1	E16.5
Mal2	E16.5
Maf	E16.5
Cptp	E16.5
Rhob	E16.5
Fkbp11	E16.5
Gm8730	E16.5
Ift172	E16.5
Mast4	E16.5
Krt16	E16.5
Il1f5	E16.5
Mxd4	E16.5
Aldoc	E16.5
Clip4	E16.5
Zfp703	E16.5
Krt77	E16.5
Miat	E16.5
Sh3kbp1	E16.5
Spink5	E16.5
mt-Atp8	E16.5
N4bp2l1	E16.5
Gjb4	E16.5
Pak3	E16.5
Alox12e	E16.5
Cyfip2	E16.5
Usp43	E16.5
Ppfia4	E16.5
Ltb4r2	E16.5
Calml3	E16.5
Prdm9	E16.5
Rgma	E16.5
H19	E16.5
Cdkn1c	E16.5
Tubb4b	E16.5
Gm43848	E16.5
Arg2	E16.5
Cpm	E16.5
Rab42	E16.5
Ptpn21	E16.5
Slc39a8	E16.5
Cdkn2b	E16.5
Ifi27	E16.5
Ascl2	E16.5
Clca3a1	E16.5
Gas6	E16.5
Cwh43	E16.5
Jag1	E16.5
Cldn1	E16.5
Atp1a2	E16.5
Runx1t1	E16.5
Tagln2	E16.5
Acox3	E16.5
Fhl2	E16.5
Pde8a	E16.5
Map3k6	E16.5
Tmcc1	E16.5
Tmprss13	E16.5
Sec14l2	E16.5
Myh9	E16.5
Atp13a3	E16.5
Gm15559	E16.5
Wnk2	E16.5
Ppp1r15a	E16.5
Adgrg2	E16.5
Slc25a23	E16.5
Ypel3	E16.5
Pinlyp	E16.5
Clstn1	E16.5
C130079G13Rik	E16.5
Kank2	E16.5
Nudt17	E16.5
Por	E16.5
Hmgcs1	E16.5
Thbd	E16.5
Lbr	E16.5
Adh1	E16.5
Slc22a23	E16.5
Il6st	E16.5
H60c	E16.5
2310007B03Rik	E16.5
2810454H06Rik	E16.5
Pim1	E16.5
Il34	E16.5
Psapl1	E16.5
Slco3a1	E16.5
Dlx5	E16.5
Creb5	E16.5
Dkkl1	E16.5
Malat1	E16.5
Tmem154	E16.5
Postn	E16.5
mt-Nd4	E16.5
Rgmb	E16.5
Wfdc5	E16.5
Hcar2	E16.5
Bnip3	E16.5
Pbld2	E16.5
Sdc4	E16.5
Man2a1	E16.5
Syp	E16.5
Dcaf17	E16.5
4833423E24Rik	E16.5
Ndrg2	E16.5
Clca2	E16.5
Tnnt2	E16.5
Arl4d	E16.5
Rarres1	E16.5
Ano7	E16.5
Tuba1a	E16.5
Klf6	E16.5
Lrrc8a	E16.5
H2-K1	E16.5
Nav3	E16.5
Uvssa	E16.5
Sh2d4a	E16.5
Snhg9	E16.5
Klf2	E16.5
Gm5113	E16.5
Klk5	E16.5
Gan	E16.5
Nfkbiz	E16.5
Agpat4	E16.5
Ttll3	E16.5
Ammecr1	E16.5
Hlf	E16.5
Clec2d	E16.5
Liph	E16.5
Ggh	E16.5
4930480K23Rik	E16.5
Me1	E16.5
Zfr2	E16.5
Cd37	E16.5
Ndrg1	E16.5
Abhd14b	E16.5
Fam129b	E16.5
Tgm3	E16.5
Sowahc	E16.5
Gjb5	E16.5
Acot1	E16.5
Hbb-bs	E16.5
Tmem243	E16.5
4930523C07Rik	E16.5
mt-Co3	E16.5
Evpl	E16.5
Pld3	E16.5
Fam129a	E16.5
Dpp4	E16.5
Ptgs1	E16.5
Cgn	E16.5
Pxmp4	E16.5
Stfa3	E16.5
Ephx3	E16.5
Lipm	E16.5
Gsta2	E16.5
Smim5	E16.5
Aox3	E16.5
mt-Co2	E16.5
Casp14	E16.5
Phf10	E16.5
Serpinb3a	E16.5
Ankrd22	E16.5
Zfp185	E16.5
Myo18a	E16.5
Galnt6	E16.5
Pycard	E16.5
Tprg	E16.5
Notch1	E16.5
A530017D24Rik	E16.5
Rab11a	E16.5
Dnase2a	E16.5
Adtrp	E16.5
Emc9	E16.5
Mst1r	E16.5
BC100530	E16.5
Plxdc2	E16.5
Ctss	E16.5
Tnik	E16.5
S100a11	E16.5
Ctsd	E16.5
Csta1	E16.5
Fam46a	E16.5
Hist1h2bc	E16.5
Herpud1	E16.5
Polr3g	E16.5
Vat1	E16.5
Slc39a2	E16.5
Rdh12	E16.5
Tacstd2	E16.5
Csrp1	E16.5
Fam83a	E16.5
Tsc22d3	E16.5
Myc	E16.5
Pdcd4	E16.5
Klk8	E16.5
Sdr16c6	E16.5
Rapgefl1	E16.5
Ssx2ip	E16.5
Sltm	E16.5
1810037I17Rik	E16.5
Gsk3b	E16.5
Dnase1l3	E16.5
Pdzk1ip1	E16.5
Ablim1	E16.5
Hebp1	E16.5
Cdh1	E16.5
Acer3	E16.5
Pim3	E16.5
mt-Atp6	E16.5
Cfap57	E16.5
Pla2g4f	E16.5
Rassf9	E16.5
Ccr4	P0
Fbn2	P0
Pmp22	P0
Serpinf1	P0
Pf4	P0
Tfpi	P0
Dab2	P0
Eln	P0
Tnnc1	P0
Slc35g1	P0
Cdo1	P0
Ctsk	P0
Cxcl12	P0
Cthrc1	P0
Fabp4	P0
Zeb2	P0
Wif1	P0
Egfl6	P0
Camk1	P0
Mef2c	P0
Slc38a1	P0
Lipk	P0
Tmem47	P0
Gldc	P0
Arhgef25	P0
Cpq	P0
Fstl1	P0
Gm26511	P0
Gng2	P0
Vegfc	P0
Gulp1	P0
Nkd1	P0
Ckm	P0
Gm14964	P0
Enpp2	P0
Pth1r	P0
Rcn3	P0
Rgs16	P0
Tgfb1i1	P0
Zfp667	P0
Rbpms	P0
Gsta3	P0
Gm10827	P0
Itih5	P0
Kcnq4	P0
Lrrc17	P0
A330069E16.5Rik	P0
Rhoj	P0
Nr2e3	P0
Gabrp	P0
Vdac3-ps1	P0
Gm2a	P0
Dct	P0
Tmem220	P0
Guca1a	P0
Osgin1	P0
Pcdhb22	P0
Mkln1os	P0
Ednra1	P0
Pld4	P0
Aif1	P0
Tub	P0
Stbd1	P0
Ifi202b	P0
Asb17	P0
Ctla2a	P0
Clec4a2	P0
Sprr1b	P0
E2f2	P0
Tgfb21	P0
Ifitm1	P0
Gm17056	P0
Nts	P0
Eng	P0
Kcnk5	P0
Lce6a	P0
Gngt2	P0
Sfrp2	P0
BC021614	P0
Smpd1	P0
Socs2	P0
Tmem37	P0
Sox11	P0
Copz2	P0
Aebp1	P0
Ap5b1	P0
Ptrh1	P0
Arhgap29	P0
Pik3c2g	P0
Ccser1	P0
Fibin	P0
Zfp960	P0
Edn31	P0
Btc	P0
Fam221b	P0
Fam65c	P0
Pcdh7	P0
Dock8	P0
Nebl1	P0
Napepld	P0
Rem2	P0
Insig1	P0
Mtus2	P0
Cd68	P0
Muc15	P0
Gfra4	P0
Tnfrsf22	P0
Tubb31	P0
Nxpe4	P0
Ccdc82	P0
Dubr	P0
Kctd12	P0
Lipg	P0
Igfbp7	P0
Dnm3	P0
Emilin1	P0
Chn2	P0
Col18a1	P0
Col14a1	P0
Insl6	P0
Plaur	P0
Nptx2	P0
Tfrc	P0
Nmrk1	P0
Slc29a4	P0
Kazald1	P0
Tdrd1	P0
Teddm3	P0
Spink8	P0
Tmem255a	P0
Wnt2	P0
Areg	P0
Cul91	P0
Gipc2	P0
Coro1a	P0
Ms4a6c	P0
Trib1	P0
Creg2	P0
Mfap2	P0
Penk	P0
4930524O07Rik	P0
Enc1	P0
Tspan131	P0
Pla2g16	P0
Vsir	P0
Tubb2b	P0
Cth	P0
Ddr2	P0
Yod1	P0
Tubb6	P0
Gadd45a	P0
Als2	P0
Gm4723	P0
Srgap3	P0
Csf1r1	P0
Fam132a	P0
Slc15a3	P0
Cldn4	P0
Zfp786	P0
Ccdc173	P0
Gm117721	P0
Fam84a	P0
Cd200	P0
Homer2	P0
Filip1l	P0
Lipo1	P0
Ccdc88c	P0
Dennd5b	P0
Adm	P0
Impdh1	P0
Lrrc28	P0
Zbtb3	P0
Ina	P0
Spi1	P0
Cdyl2	P0
Ctnnd2	P0
Bhlhe40	P0
Krt23	P0
Cnn3	P0
Rab421	P0
Bpifc	P0
Gm13075	P0
Ivl	P0
Fdps	P0
Ly6k1	P0
Tgm1	P0
Mgarp	P0
Wnt5a	P0
Gjb6	P0
Ptgds	P0
Pycr2	P0
Ddah2	P0
Lrrfip1	P0
Idh1	P0
Fam134b	P0
Sp6	P0
Iffo2	P0
Fdft1	P0
Sprr2a3	P0
Reep3	P0
Gm26737	P0
Ephx4	P0
Serpinb3c	P0
Endod1	P0
Gdpd1	P0
Ggct	P0
Hmox1	P0
Gsta4	P0
Alox5ap	P0
Gm42418	P0
Adgrl2	P0
Vim	P0
Eci3	P0
Crip2	P0
Nrp2	P0
Cldn10	P0
Hiatl1	P0
2610528A11Rik	P0
Gsta1	P0
Atp13a4	P0
Bdnf	P0
Mylpf	P0
Acer2	P0
Gm17259	P0
Ccdc79	P0
Pmaip1	P0
Them5	P0
Fras1	P0
Map1lc3a	P0
Ptges	P0
Ptpn14	P0
Bace2	P0
Fcgr3	P0
Lurap1l	P0
Mpzl3	P0
Serpinb3b	P0
Tmem147os	P0
Tchh	P0
Pir	P0
Aqp9	P0
Igf1r	P0
Fabp5	P0
Dapp1	P0
Clic3	P0
Ankrd37	P0
Acp6	P0
Gm20517	P0
Cpne5	P0
Rab31	P0
Snx10	P0
Dusp1	P0
Epcam	P0
Slc39a21	P0
Palmd	P0
Stfa2	P0
Hoxd81	P0
Hbegf	P0
Elovl7	P0
Rpl29	P0
Car12	P0
Ank	P0
Cyp51	P0
Krtdap	P0
Xlr3a	P0
Dnd1	P0
Glrx	P0
Gjb2	P0
Tcf4	P0
Slc37a2	P0
2700016F22Rik	P0
Kdelr3	P0
Gm43137	P0
Psors1c2	P0
Gadd45g	P0
Sphk1	P0
Cyba	P0
Gm16793	P0
9530059O14Rik	P0
Sat1	P0
Abca12	P0
Sdf2l1	P0
Tuba8	P0
Endov	P0
Tob1	P0
Lima1	P0
Casp2	P0
Atp2c2	P0
Cited4	P0
Ndufa4l2	P0
Jmy	P0
Gstm5	P0
Spint1	P0
Sulf2	P0
Elovl1	P0
A230072E10Rik	P0
Hmcn1	P0
Prss27	P0
H2-D1	P0
Ndrg4	P0
Mgat5b	P0
2310040G24Rik	P0
Tppp3	P0
Lmo7	P0
Tuba1c	P0
Idi1	P0
Nt5dc2	P0
Grhl3	P0
Neat1	P0
Mvd	P0
Sepp1	P0
Slc7a11	P0
Lyz2	P0
Hmgcr	P0
Nip7	P0
Gramd1c	P0
Asprv1	P0
Nupr1	P0
Tmem40	P0
Msmo1	P0
Krt19	P0
Tex264	P0
Hspa1a	P0
Mall	P0
Gatsl3	P0
Gltp	P0
Tmem54	P0
Tmem911	P0
Gm10709	P0
Dhcr24	P0
Gpm6b	P0
Mboat2	P0
Fam69a	P0
Cd63	P0
Arid5b	P0
Tns4	P0
Reep6	P0
Stx11	P0
Defb1	P0
Lgalsl	P0
Pdlim4	P0
Ovol1	P0
Crabp2	P0
Dhrs1	P0
Zfand5	P0
Rgcc	P0
Chd4	P0
Bspry	P0
Gpr87	P0
Ubc	P0
Proca1	P0
Il15	P0
Ifi30	P0
Tlcd1	P0
Hpgds	P0
Abi3bp	P0
Parp1	P0
Dgat2	P0
Aox4	P0
Sh3pxd2a	P0
Cat	P0
Higd1a	P0
Pip5k1b	P0
Chl1	P0
Scpep1	P0
Desi1	P0
Fam213b	P0

## Sheet: Supplementary Fig. 3C
cluster	gene
DP.1	Birc5
DP.1	Hmgb2
DP.1	Crabp1
DP.1	Cks2
DP.1	2810417H13Rik
DP.1	Ube2c
DP.1	Cenpa
DP.1	Cdc20
DP.1	Ccna2
DP.1	H2afx
DP.1	Smc4
DP.1	Cdca3
DP.1	Cdca8
DP.1	Top2a
DP.1	Penk
DP.1	Irx1
DP.1	Tubb4b
DP.1	Ccnb1
DP.1	Pth1r
DP.1	Twist2
DP.1	Hist1h2ap
DP.1	Crip1
DP.1	Racgap1
DP.1	Cenpf
DP.1	Cdk1
DP.1	Tyms
DP.1	Tacc3
DP.1	Nusap1
DP.1	Tubb6
DP.1	Ube2s
DP.1	Mxd3
DP.1	Fam64a
DP.1	Tpx2
DP.1	Spc25
DP.1	Lum
DP.1	Ccnb2
DP.1	Stmn1
DP.1	Smc2
DP.1	Lix1
DP.1	Hmmr
DP.1	Knstrn
DP.1	Arl6ip1
DP.1	Sfrp5
DP.1	H1f0
DP.1	Tk1
DP.1	Cenpe
DP.1	Lmnb1
DP.1	H1fx
DP.1	Prrx2
DP.1	Aurkb
DP.1	Cks1b
DP.1	Vcam1
DP.1	Hmgb3
DP.1	Wif1
DP.1	Fbln1
DP.1	Svbp
DP.1	Mki67
DP.1	Asf1b
DP.1	Dek
DP.1	Pbk
DP.1	Kif22
DP.1	Cdkn2c
DP.1	C1qtnf2
DP.1	Nkd1
DP.1	Shcbp1
DP.1	Tmpo
DP.1	Bub3
DP.1	Tcf4
DP.1	Emp1
DP.1	Twist1
DP.1	Kif20a
DP.1	Nrgn
DP.1	Prc1
DP.1	2700094K13Rik
DP.1	Plk1
DP.1	Incenp
DP.1	Spc24
DP.1	Rangap1
DP.1	Ddah1
DP.1	Rnf26
DP.1	Ckap2l
DP.1	Nrp1
DP.1	Cenpm
DP.1	Hjurp
DP.1	Hn1
DP.1	Kif23
DP.1	Aurka
DP.1	Ska1
DP.1	Hmgn3
DP.1	Lockd
DP.1	H2afv
DP.1	Emp3
DP.1	Ccdc34
DP.1	Rad21
DP.1	Irx5
DP.1	Melk
DP.1	Nucks1
DP.1	Tmem132c
DP.1	Rad51ap1
DP.1	Dnajc9
DP.1	Mad2l1
DP.1	Nrn1
DP.1	Ncapd2
DP.1	2020-09-11
DP.1	Lmna
DP.1	Bcl11b
DP.1	Col6a3
DP.1	Egfl6
DP.1	Mis18bp1
DP.1	Thy1
DP.1	Nuf2
DP.1	Depdc1a
DP.1	Sp5
DP.1	Neil3
DP.1	Cdkn3
DP.1	Lsm2
DP.1	Dbf4
DP.1	Cenpw
DP.1	Zeb2
DP.1	Ckap2
DP.1	Eva1b
DP.1	Lsm5
DP.1	Ptk7
DP.1	Prdx4
DP.1	Cpxm2
DP.1	Emp2
DP.1	Cdo1
DP.1	Fbxo5
DP.1	Hmgn2
DP.1	Ncam1
DP.1	Prrx1
DP.1	Kif2c
DP.1	Cenpq
DP.1	Col6a1
DP.1	Bub1
DP.1	Bub1b
DP.1	Col6a2
DP.1	Cdc25c
DP.1	Rspo1
DP.1	Grem2
DP.1	Cenpn
DP.1	Ndc80
DP.1	Anln
DP.1	Tpm4
DP.1	Kifc1
DP.1	Cenpl
DP.1	Kif11
DP.1	Sgol2a
DP.1	Cxcl14
DP.1	Dcn
DP.1	Col3a1
DP.1	Col1a1
DP.1	Meg3
DP.1	Dlk1
DP.1	Ldhb
DP.1	Mest
DP.1	Cotl1
DP.1	B2m
DP.1	Rbp1
DP.1	Plagl1
DP.1	S100a16
DP.1	Apoe
DP.1	Igfbp4
DP.1	Itm2a
DP.1	Ptn
DP.1	Lgals7
DP.1	Rrm2
DP.1	Slbp
DP.1	Postn
DP.1	Lsm3
DP.1	Ngfrap1
DP.1	Cmc2
DP.1	Exosc8
DP.1	Kif20b
DP.1	Mt1
DP.1	Pmf1
DP.1	Tead2
DP.1	Aspn
DP.1	Foxm1
DP.1	Krt15
DP.1	Cdkn2d
DP.1	P4ha2
DP.1	Trip13
DP.1	Hnrnpdl
DP.1	Dlgap5
DP.1	Hspb1
DP.1	Cd9
DP.1	Irx3
DP.1	Tnfaip6
DP.1	Mis18a
DP.1	Perp
DP.1	Hnrnpd
DP.1	Lpar1
DP.1	Ctsd
DP.1	Krt14
DP.1	Ctsh
DP.1	Fgfr1
DP.1	Zfhx3
DP.1	Cit
DP.1	Syce2
DP.1	Hist1h1b
DP.1	Anxa1
DP.1	Sgol1
DP.1	Nt5e
DP.1	Cdca2
DP.1	Sfrp2
DP.1	C330027C09Rik
DP.1	Psip1
DP.1	Eif1b
DP.1	Gas1
DP.1	Ogn
DP.1	Sae1
DP.1	Ifitm3
DP.1	Ammecr1
DP.1	Ncapg
DP.1	Rrm1
DP.1	Tpst1
DP.1	Maged2
DP.1	Apela
DP.1	Lig1
DP.1	Klf4
DP.1	Psrc1
DP.1	Raly
DP.1	Fxyd6
DP.1	Cdca5
DP.1	Ywhah
DP.1	Krt5
DP.1	Eif2s2
DP.1	Prdx6
DP.1	Sepp1
DP.1	Mdk
DP.1	Diaph3
DP.1	Gmnn
DP.1	Serpinc1
DP.1	Plk4
DP.1	Cdh11
DP.1	Shox2
DP.1	Nde1
DP.1	Anp32e
DP.1	Foxp1
DP.1	Lgmn
DP.1	Cenph
DP.1	Igf1
DP.1	Pmp22
DP.1	Htra1
DP.1	Trim59
DP.1	Lhfp
DP.1	Tcf12
DP.1	Ctsc
DP.1	Dmkn
DP.1	Sema3c
DP.1	Krtdap
DP.1	6330403K07Rik
DP.1	Reep5
DP.1	Gins2
DP.1	Rbmx
DP.1	Efna5
DP.1	Akap12
DP.1	Dtymk
DP.1	Bcl11a
DP.1	Spint2
DP.1	Alyref
DP.1	Esco2
DP.1	Atp6v1f
DP.1	Ezh2
DP.1	Pdgfa
DP.1	Mlf1
DP.1	Hist1h1e
DP.1	Anapc5
DP.1	Nrk
DP.1	Tcf19
DP.1	Snrpd1
DP.1	Pycard
DP.1	Nbl1
DP.1	Clspn
DP.1	Sox4
DP.1	Rad51
DP.1	Bbip1
DP.1	Gm13305
DP.1	Col18a1
DP.1	Vstm4
DP.1	Ypel3
DP.1	Angptl1
DP.1	Ckb
DP.1	Ezr
DP.1	Smoc2
DP.1	Stmn2
DP.1	Rnaseh2c
DP.1	Sfn
DP.1	Acot1
DP.1	Tshz2
DP.1	Fgfbp1
DP.1	Jup
DP.1	Ptgis
DP.1	Ncaph2
DP.1	Brip1os
DP.1	Crip2
DP.1	Slc2a1
DP.1	Bcam
DP.1	Mfap5
DP.1	Fcgrt
DP.1	Myl9
DP.1	Tmem246
DP.1	Fcer1g
DP.1	Runx1t1
DP.1	H2-D1
DP.1	Tfap2b
DP.1	Zfp36
DP.1	Nsmce4a
DP.1	Mrpl51
DP.1	Prss23
DP.1	Grb10
DP.1	Sfpq
DP.1	Rhno1
DP.1	Rpl39l
DP.1	Pdpn
DP.1	Kcnj8
DP.1	Usp1
DP.1	Clec3b
DP.1	Dtl
DP.1	Parva
DP.1	Loxl1
DP.1	Pkp3
DP.1	Fam46a
DP.1	Ndufa4l2
DP.1	Igfbp3
DP.1	Tyrobp
DP.1	Epcam
DP.1	C1qtnf3
DP.1	Gata3
DP.1	Rsrc1
DP.1	Mt2
DP.1	Bok
DP.1	Fxyd3
DP.1	Mxra8
DP.1	Rfc4
DP.1	Nudcd2
DP.1	Vasp
DP.1	Uhrf1
DP.1	Trim29
DP.1	Gpi1
DP.1	Sfrp1
DP.1	Ptprf
DP.1	Tipin
DP.1	Nasp
DP.1	Fibin
DP.1	Capg
DP.1	Camk2d
DP.1	Ssr1
DP.1	Rfc5
DP.1	Clu
DP.1	Pttg1
DP.1	Capn6
DP.1	Lamtor4
DP.1	Zcchc5
DP.1	Cpe
DP.1	Tacstd2
DP.1	Cryab
DP.1	Lbr
DP.1	Siva1
DP.1	Coro1a
DP.1	Cited2
DP.1	Ebf1
DP.1	Pdlim1
DP.1	Kcnq1ot1
DP.1	Pten
DP.1	Gas6
DP.1	Klf5
DP.1	Tuba1c
DP.1	Tppp3
DP.1	Rgcc
DP.1	Pdgfrl
DP.1	Creb5
DP.1	Acta2
DP.1	Col14a1
DP.1	Lgals3
DP.1	Kremen2
DP.1	Igfbp2
DP.1	Dsp
DP.1	Ptpn18
DP.1	Gjb2
DP.1	Sat1
DP.1	Agtr2
DP.1	Dusp1
DP.1	Dkk2
DP.1	Sdpr
DP.1	Lpar4
DP.1	Igfbp7
DP.1	Hoxc8
DP.1	Hes1
DP.1	Aqp3
DP.1	S100a14
DP.1	Phlda1
DP.1	Klf2
DP.1	Dut
DP.1	Tmeff2
DP.1	Fabp7
DP.1	Cbx3
DP.2	Stmn2
DP.2	Crabp1
DP.2	Pth1r
DP.2	Twist2
DP.2	Sfrp5
DP.2	Irx1
DP.2	Lum
DP.2	Nkd1
DP.2	Kcnk2
DP.2	Tcf4
DP.2	Prdx6
DP.2	Lix1
DP.2	Svbp
DP.2	Wif1
DP.2	Fbln1
DP.2	Efna5
DP.2	Zeb2
DP.2	Nrn1
DP.2	Vcam1
DP.2	Eva1b
DP.2	Cav1
DP.2	Ddah1
DP.2	Crip1
DP.2	Col6a1
DP.2	Mfap2
DP.2	Vim
DP.2	Dcn
DP.2	Col3a1
DP.2	Dlk1
DP.2	Cotl1
DP.2	Arl6ip1
DP.2	H19
DP.2	Igfbp4
DP.2	Ptn
DP.2	Itm2a
DP.2	Postn
DP.2	Hmgb2
DP.2	Plagl1
DP.2	Cks2
DP.2	Robo2
DP.2	Col6a2
DP.2	Fgfr1
DP.2	Sema6d
DP.2	P4ha2
DP.2	Emp3
DP.2	Ptk7
DP.2	a
DP.2	Serpinc1
DP.2	Cdca8
DP.2	Sfrp2
DP.2	Itm2b
DP.2	Ube2c
DP.2	Agtr2
DP.2	Inhba
DP.2	C1qtnf2
DP.2	Nrp1
DP.2	Tmem132c
DP.2	Krt10
DP.2	Rbp1
DP.2	Sp5
DP.2	Nav2
DP.2	Top2a
DP.2	Mgst3
DP.2	Ldhb
DP.2	Gng5
DP.2	Cdk1
DP.2	Ass1
DP.2	Cks1b
DP.2	Ube2s
DP.2	S100a6
DP.2	B2m
DP.2	Sh3bp4
DP.2	Bgn
DP.2	Pten
DP.2	Ccna2
DP.2	Birc5
DP.2	Tagln2
DP.2	Akap12
DP.2	Ammecr1
DP.2	Prrx2
DP.2	Rspo1
DP.2	Rspo3
DP.2	H2afx
DP.2	Nkd2
DP.2	Fibin
DP.2	Hn1
DP.2	Col8a1
DP.2	Smoc2
DP.2	Dpysl3
DP.2	Sepp1
DP.2	Ccnb1
DP.2	Casz1
DP.2	Zfhx3
DP.2	Ebf1
DP.2	Klf4
DP.2	Ifitm3
DP.2	Bcl11b
DP.2	Cdc20
DP.2	Tshz2
DP.2	Ccnd1
DP.2	Ppp1r14a
DP.2	2810417H13Rik
DP.2	Ncoa1
DP.2	Ogn
DP.2	Tpx2
DP.2	Spc25
DP.2	Mki67
DP.2	2020-09-11
DP.2	Loxl1
DP.2	Tcf12
DP.2	Emp2
DP.2	Aspn
DP.2	Lgals7
DP.2	Klf7
DP.2	Notum
DP.2	Adrbk2
DP.2	Arhgdib
DP.2	Penk
DP.2	Smc4
DP.2	Vstm4
DP.2	Mgst1
DP.2	Igf2
DP.2	Sema3c
DP.2	Pbk
DP.2	S100a16
DP.2	Anxa5
DP.2	Apela
DP.2	Nrk
DP.2	Thy1
DP.2	Gm14964
DP.2	Grem2
DP.2	Runx1t1
DP.2	Spc24
DP.2	Aurkb
DP.2	Smc2
DP.2	Map1b
DP.2	Runx3
DP.2	Col26a1
DP.2	Tmeff2
DP.2	Hdac5
DP.2	Cdca3
DP.2	Tk1
DP.2	Mef2c
DP.2	Htra1
DP.2	Cenpf
DP.2	Tead2
DP.2	Col6a3
DP.2	Ccnd2
DP.2	Kif22
DP.2	Ivns1abp
DP.2	Lhfp
DP.2	Nfib
DP.2	Ctsd
DP.2	Carhsp1
DP.2	Hbb-bt
DP.2	Msrb2
DP.2	Psat1
DP.2	Incenp
DP.2	Ctsh
DP.2	Arpc1b
DP.2	Nusap1
DP.2	Phgdh
DP.2	Tuba1c
DP.2	Ccdc34
DP.2	Cenpe
DP.2	Knstrn
DP.2	Plk1
DP.2	Hspb1
DP.2	Igfbp5
DP.2	Serpine2
DP.2	Hmmr
DP.2	Eif4ebp1
DP.2	Foxp1
DP.2	Krt1
DP.2	Rangap1
DP.2	Anxa1
DP.2	Fam64a
DP.2	Lmnb1
DP.2	Mad2l1
DP.2	Grb10
DP.2	Hist1h2ap
DP.2	Spats2l
DP.2	Pdpn
DP.2	Ccdc80
DP.2	Gng11
DP.2	Kctd10
DP.2	Cst3
DP.2	Cmc2
DP.2	Dnaja1
DP.2	Angptl1
DP.2	Bbip1
DP.2	Shox2
DP.2	Tacc3
DP.2	Spry2
DP.2	Dbi
DP.2	Twist1
DP.2	Ubald2
DP.2	Hba-a2
DP.2	Rrm1
DP.2	Klf2
DP.2	Mmp16
DP.2	Ube2e2
DP.2	Gpc3
DP.2	Lgmn
DP.2	Hba-a1
DP.2	Gja1
DP.2	Prc1
DP.2	Racgap1
DP.2	Cpne5
DP.2	Igfbp3
DP.2	Sfrp1
DP.2	Irx5
DP.2	Sdpr
DP.2	Dpt
DP.2	Fam107b
DP.2	Eid1
DP.2	Perp
DP.2	Col12a1
DP.2	Smad1
DP.2	Fam162a
DP.2	Mt1
DP.2	Ctsc
DP.2	Zfhx4
DP.2	Pdgfa
DP.2	Fn1
DP.2	Abracl
DP.2	Cd9
DP.2	Shcbp1
DP.2	Mxd4
DP.2	Aurka
DP.2	Pdlim1
DP.2	Zcchc5
DP.2	Mxd3
DP.2	Asf1b
DP.2	Odc1
DP.2	Ptprf
DP.2	Bub3
DP.2	Nid2
DP.2	Rarres2
DP.2	Kcnj8
DP.2	B3gnt9
DP.2	Rrm2
DP.2	Acot1
DP.2	Snx5
DP.2	Plpp3
DP.2	Lrrc17
DP.2	Dab2
DP.2	Nrgn
DP.2	Col18a1
DP.2	6330403K07Rik
DP.2	Lsm2
DP.2	Gsn
DP.2	Hes1
DP.2	Hmgn3
DP.2	Irx3
DP.2	C1qtnf3
DP.2	Mme
DP.2	Hsp90aa1
DP.2	Rbbp7
DP.2	Pdcd4
DP.2	Ghr
DP.2	Lef1
DP.2	Nt5dc2
DP.2	Krt15
DP.2	Rac3
DP.2	Ezr
DP.2	St8sia2
DP.2	Cma1
DP.2	Thbs2
DP.2	Cenpa
DP.2	Slc48a1
DP.2	Mfap5
DP.2	Igf1
DP.2	Crip2
DP.2	Zyx
DP.2	Ptprd
DP.2	Clu
DP.2	Krtdap
DP.2	Col7a1
DP.2	Dkk2
DP.2	Tubb6
DP.2	Ptrf
DP.2	Plat
DP.2	Sox4
DP.2	Slc2a1
DP.2	Bcl11a
DP.2	Lmna
DP.2	Krt14
DP.2	Spint2
DP.2	Clec3b
DP.2	5930412G12Rik
DP.2	Tmpo
DP.2	Nt5e
DP.2	Jup
DP.2	Cpe
DP.2	Prss23
DP.2	Efemp1
DP.2	H2afj
DP.2	Dmkn
DP.2	Epha4
DP.2	Nbl1
DP.2	Serpinb6a
DP.2	Krt5
DP.2	Egfl6
DP.2	Pdgfrl
DP.2	Ly6e
DP.2	Creb5
DP.2	Pycard
DP.2	Lpar4
DP.2	2900026A02Rik
DP.2	Lrrn1
DP.2	Gas1
DP.2	Fam110b
DP.2	Zfp36
DP.2	Col14a1
DP.2	Dusp1
DP.2	Sptbn1
DP.2	Mast4
DP.2	Tpst1
DP.2	Lpar1
DP.2	Bcam
DP.2	Fbn1
DP.2	Myl9
DP.2	Sfn
DP.2	Calm2
DP.2	Tfap2b
DP.2	Fcgrt
DP.2	Capn6
DP.2	Lmcd1
DP.2	Gata3
DP.2	Gadd45g
DP.2	Emilin2
DP.2	Acta2
DP.2	Sat1
DP.2	Igfbp2
DP.2	H2-D1
DP.2	Tppp3
DP.2	Gap43
DP.2	Ccnb2
DP.2	Lox
DP.2	Hspd1
DP.2	Pid1
DP.2	Cd34
DP.2	Thbs1
DP.2	Fosb
DP.2	Htra3
DP.2	Fam174b
DP.2	Sox11
DP.2	Fos
DP.2	Fgfbp1
DP.2	Tubb4b
DP.2	Serpinf1
DP.2	Apod
DP.2	Cald1
DP.2	Igfbp7
DP.2	Fcer1g
DP.2	Osr2
DP.2	Cdh11
DP.2	2700094K13Rik
DP.2	Dut
DP.2	Ndufa4l2
DP.2	Mt2
DP.2	Hmox1
DP.2	Rpl39l
DP.2	Tyrobp
DP.2	Epcam
DP.2	Tyms
DP.2	Bex1
DP.2	Klf5
DP.2	Tacstd2
DP.2	Dsp
DP.2	Gm13305
DP.2	Fam46a
DP.2	Gas6
DP.2	Serpinb1a
DP.2	Kremen2
DP.2	Coro1a
DP.2	Cryab
DP.2	Ptpn18
DP.2	Rgcc
DP.2	Ifitm1
DP.2	Ptx3
DP.2	Car3
DP.2	Pf4
DP.2	Lgals3
DP.2	Fabp7
DP.2	Xist
Fibroblast.1	Mfap4
Fibroblast.1	Agtr2
Fibroblast.1	Aspn
Fibroblast.1	Meg3
Fibroblast.1	Dlk1
Fibroblast.1	Postn
Fibroblast.1	Eln
Fibroblast.1	Col12a1
Fibroblast.1	Lox
Fibroblast.1	Plpp3
Fibroblast.1	H19
Fibroblast.1	Dpt
Fibroblast.1	Fibin
Fibroblast.1	Smoc2
Fibroblast.1	Plagl1
Fibroblast.1	Igf2
Fibroblast.1	Fn1
Fibroblast.1	Col1a2
Fibroblast.1	Igfbp4
Fibroblast.1	Sfrp1
Fibroblast.1	Sfrp2
Fibroblast.1	Igf1
Fibroblast.1	Ogn
Fibroblast.1	Col1a1
Fibroblast.1	Osr2
Fibroblast.1	Adam33
Fibroblast.1	Lrrc17
Fibroblast.1	Angptl1
Fibroblast.1	Figf
Fibroblast.1	Gpc3
Fibroblast.1	Cdkn1c
Fibroblast.1	Olfml3
Fibroblast.1	Cyr61
Fibroblast.1	Itm2a
Fibroblast.1	Loxl1
Fibroblast.1	Mdk
Fibroblast.1	Sparc
Fibroblast.1	Mest
Fibroblast.1	Col3a1
Fibroblast.1	Thbs2
Fibroblast.1	Tpm1
Fibroblast.1	Thbs1
Fibroblast.1	Serpinf1
Fibroblast.1	Sulf2
Fibroblast.1	Peg3
Fibroblast.1	Rcn3
Fibroblast.1	C1qtnf3
Fibroblast.1	Dkk2
Fibroblast.1	Basp1
Fibroblast.1	Rbp1
Fibroblast.1	Emilin1
Fibroblast.1	Tmeff2
Fibroblast.1	Islr
Fibroblast.1	Bgn
Fibroblast.1	Mfap2
Fibroblast.1	Fstl1
Fibroblast.1	Nfia
Fibroblast.1	Col5a1
Fibroblast.1	Epha4
Fibroblast.1	Npas3
Fibroblast.1	Ckap4
Fibroblast.1	Sulf1
Fibroblast.1	Rrbp1
Fibroblast.1	Fbln5
Fibroblast.1	Ccdc80
Fibroblast.1	Pcolce
Fibroblast.1	Akap12
Fibroblast.1	Tmed3
Fibroblast.1	Ctsk
Fibroblast.1	Rcn1
Fibroblast.1	Fbn2
Fibroblast.1	Grb10
Fibroblast.1	Gas6
Fibroblast.1	Col5a2
Fibroblast.1	Zfhx4
Fibroblast.1	Serpinh1
Fibroblast.1	Oaf
Fibroblast.1	Meis2
Fibroblast.1	Tmem9
Fibroblast.1	Pdgfrl
Fibroblast.1	Kcne4
Fibroblast.1	Fkbp10
Fibroblast.1	Maged2
Fibroblast.1	6330403K07Rik
Fibroblast.1	Selm
Fibroblast.1	Col26a1
Fibroblast.1	Fbn1
Fibroblast.1	P3h4
Fibroblast.1	Col6a1
Fibroblast.1	Col6a2
Fibroblast.1	Nfib
Fibroblast.1	Man2a1
Fibroblast.1	Dcn
Fibroblast.1	Nppc
Fibroblast.1	Kdelr2
Fibroblast.1	Ccnd3
Fibroblast.1	Nrk
Fibroblast.1	Lhfpl2
Fibroblast.1	Myl9
Fibroblast.1	Txndc5
Fibroblast.1	Mtch1
Fibroblast.1	Maged1
Fibroblast.1	Ptn
Fibroblast.1	Prdx6
Fibroblast.1	Slc25a5
Fibroblast.1	Zeb2
Fibroblast.1	Fabp5
Fibroblast.1	Kcnj8
Fibroblast.1	Marcks
Fibroblast.1	Kdelr3
Fibroblast.1	Il11ra1
Fibroblast.1	Pth1r
Fibroblast.1	P3h3
Fibroblast.1	Gas1
Fibroblast.1	Wisp1
Fibroblast.1	Cd34
Fibroblast.1	Galnt16
Fibroblast.1	Chst2
Fibroblast.1	Gxylt2
Fibroblast.1	Bend5
Fibroblast.1	Crip1
Fibroblast.1	Gpx7
Fibroblast.1	Adamts2
Fibroblast.1	Osr1
Fibroblast.1	Fndc3b
Fibroblast.1	Nrg1
Fibroblast.1	Krt10
Fibroblast.1	Gfra1
Fibroblast.1	Pdpn
Fibroblast.1	P3h1
Fibroblast.1	Mrpl23
Fibroblast.1	Ndn
Fibroblast.1	Pmp22
Fibroblast.1	Tcf7l2
Fibroblast.1	Copz2
Fibroblast.1	Timp2
Fibroblast.1	Rgcc
Fibroblast.1	Clec3b
Fibroblast.1	Cald1
Fibroblast.1	Efemp2
Fibroblast.1	Bicc1
Fibroblast.1	Trio
Fibroblast.1	Hic1
Fibroblast.1	Tmem59
Fibroblast.1	Eno1
Fibroblast.1	Creb5
Fibroblast.1	Kcnq1ot1
Fibroblast.1	Vcan
Fibroblast.1	Serpine2
Fibroblast.1	Col27a1
Fibroblast.1	Efemp1
Fibroblast.1	Mn1
Fibroblast.1	Pantr1
Fibroblast.1	Klf6
Fibroblast.1	Matn2
Fibroblast.1	Hdgf
Fibroblast.1	Aldh1a3
Fibroblast.1	Igfbp2
Fibroblast.1	Klf7
Fibroblast.1	Tenm3
Fibroblast.1	Fkbp7
Fibroblast.1	Ank2
Fibroblast.1	Cpe
Fibroblast.1	Pofut2
Fibroblast.1	Rbms3
Fibroblast.1	Tmem26
Fibroblast.1	Lgals7
Fibroblast.1	Map1lc3a
Fibroblast.1	Chpf
Fibroblast.1	P4hb
Fibroblast.1	Syt13
Fibroblast.1	Sema3c
Fibroblast.1	Gltp
Fibroblast.1	Tshz2
Fibroblast.1	Ptprd
Fibroblast.1	Wnt5a
Fibroblast.1	Tsc22d1
Fibroblast.1	Antxr1
Fibroblast.1	Fkbp14
Fibroblast.1	Ptx3
Fibroblast.1	Nfix
Fibroblast.1	Creb3l1
Fibroblast.1	Egr1
Fibroblast.1	Fkbp9
Fibroblast.1	Mt1
Fibroblast.1	Sema6c
Fibroblast.1	Tmem119
Fibroblast.1	Nnmt
Fibroblast.1	Nid2
Fibroblast.1	Zim1
Fibroblast.1	1110032F04Rik
Fibroblast.1	Ldb2
Fibroblast.1	Cdo1
Fibroblast.1	Rarres2
Fibroblast.1	Acta2
Fibroblast.1	Fgf7
Fibroblast.1	Lrp1
Fibroblast.1	Smarca2
Fibroblast.1	Bcl11b
Fibroblast.1	Ckb
Fibroblast.1	Tmed9
Fibroblast.1	Cmtm7
Fibroblast.1	Epha3
Fibroblast.1	Aebp1
Fibroblast.1	Gpx8
Fibroblast.1	Fam114a1
Fibroblast.1	Pa2g4
Fibroblast.1	Ctsh
Fibroblast.1	Wbscr17
Fibroblast.1	Cdon
Fibroblast.1	Kera
Fibroblast.1	Pxdn
Fibroblast.1	Zcchc5
Fibroblast.1	Tmem123
Fibroblast.1	Il6st
Fibroblast.1	Ptgis
Fibroblast.1	Cpz
Fibroblast.1	Prnp
Fibroblast.1	Calu
Fibroblast.1	Slc1a3
Fibroblast.1	Lef1
Fibroblast.1	Emp2
Fibroblast.1	Uqcrc1
Fibroblast.1	Cemip
Fibroblast.1	Tgfb3
Fibroblast.1	Fzd2
Fibroblast.1	Mirg
Fibroblast.1	Tmem165
Fibroblast.1	Hmgb2
Fibroblast.1	Ikbip
Fibroblast.1	Manf
Fibroblast.1	Htra3
Fibroblast.1	Vkorc1
Fibroblast.1	Ddost
Fibroblast.1	Htra1
Fibroblast.1	Lpar4
Fibroblast.1	Eif1ax
Fibroblast.1	Lsm4
Fibroblast.1	Snhg18
Fibroblast.1	Bcl11a
Fibroblast.1	Hmcn1
Fibroblast.1	Lamb1
Fibroblast.1	Ntn1
Fibroblast.1	AW551984
Fibroblast.1	Sparcl1
Fibroblast.1	Emilin2
Fibroblast.1	B2m
Fibroblast.1	Mxra8
Fibroblast.1	Sfrp5
Fibroblast.1	Tspo
Fibroblast.1	Mrgprf
Fibroblast.1	Fzd1
Fibroblast.1	Tgfb1
Fibroblast.1	Nhp2
Fibroblast.1	Apod
Fibroblast.1	Ppic
Fibroblast.1	Fam162a
Fibroblast.1	Krt1
Fibroblast.1	Igdcc4
Fibroblast.1	Gpr180
Fibroblast.1	Flrt2
Fibroblast.1	Ostc
Fibroblast.1	Perp
Fibroblast.1	Nenf
Fibroblast.1	Tspan5
Fibroblast.1	Adamtsl1
Fibroblast.1	Cd9
Fibroblast.1	C1qtnf4
Fibroblast.1	Krt14
Fibroblast.1	Srpx
Fibroblast.1	Hspb1
Fibroblast.1	Itgb5
Fibroblast.1	Jam3
Fibroblast.1	Sptbn1
Fibroblast.1	Lix1
Fibroblast.1	Arhgdib
Fibroblast.1	Wnt6
Fibroblast.1	Wif1
Fibroblast.1	Col14a1
Fibroblast.1	Sec62
Fibroblast.1	Cd248
Fibroblast.1	Angptl2
Fibroblast.1	Tspan3
Fibroblast.1	Cnpy2
Fibroblast.1	Slc35f5
Fibroblast.1	H2afj
Fibroblast.1	Reck
Fibroblast.1	Cox5a
Fibroblast.1	Mmp14
Fibroblast.1	Ddx39
Fibroblast.1	Stmn2
Fibroblast.1	Vasn
Fibroblast.1	Krt15
Fibroblast.1	Man1a
Fibroblast.1	Cav1
Fibroblast.1	Cdh11
Fibroblast.1	Plpp1
Fibroblast.1	Gcat
Fibroblast.1	Nisch
Fibroblast.1	Mrpl12
Fibroblast.1	Lama4
Fibroblast.1	Crlf1
Fibroblast.1	Lman1
Fibroblast.1	Ass1
Fibroblast.1	Ppp1r14b
Fibroblast.1	Gpc4
Fibroblast.1	Krt5
Fibroblast.1	Fam132a
Fibroblast.1	Mef2c
Fibroblast.1	Fxyd5
Fibroblast.1	Adamts1
Fibroblast.1	Krtcap2
Fibroblast.1	Egfl6
Fibroblast.1	Glul
Fibroblast.1	Megf6
Fibroblast.1	Rcn2
Fibroblast.1	Tagln2
Fibroblast.1	Nop10
Fibroblast.1	Glt8d2
Fibroblast.1	Phactr2
Fibroblast.1	Pycard
Fibroblast.1	Ddr2
Fibroblast.1	Hprt
Fibroblast.1	Klf2
Fibroblast.1	Ralgds
Fibroblast.1	B830012L14Rik
Fibroblast.1	2900026A02Rik
Fibroblast.1	S100a16
Fibroblast.1	Cntfr
Fibroblast.1	Anp32a
Fibroblast.1	C1qbp
Fibroblast.1	Acaa2
Fibroblast.1	Selk
Fibroblast.1	Dmkn
Fibroblast.1	Hmgb3
Fibroblast.1	Krtdap
Fibroblast.1	Igf2r
Fibroblast.1	Scarf2
Fibroblast.1	Zeb1
Fibroblast.1	Fkbp11
Fibroblast.1	Vimp
Fibroblast.1	Flnc
Fibroblast.1	Bcam
Fibroblast.1	Ntm
Fibroblast.1	Praf2
Fibroblast.1	Fndc1
Fibroblast.1	Cpxm1
Fibroblast.1	H2-D1
Fibroblast.1	Vldlr
Fibroblast.1	Mgst3
Fibroblast.1	Lmo1
Fibroblast.1	Zyx
Fibroblast.1	Npdc1
Fibroblast.1	Tomm22
Fibroblast.1	Pdlim1
Fibroblast.1	Lmo4
Fibroblast.1	Mageh1
Fibroblast.1	Plpp5
Fibroblast.1	Sfn
Fibroblast.1	Abi3bp
Fibroblast.1	Nfatc4
Fibroblast.1	Arap1
Fibroblast.1	S1pr2
Fibroblast.1	Fcer1g
Fibroblast.1	Crip2
Fibroblast.1	Gstm5
Fibroblast.1	Penk
Fibroblast.1	Ezr
Fibroblast.1	Ctsc
Fibroblast.1	Eif4ebp1
Fibroblast.1	Ammecr1
Fibroblast.1	Capg
Fibroblast.1	Emg1
Fibroblast.1	Armcx2
Fibroblast.1	Nfkbia
Fibroblast.1	Ltbp1
Fibroblast.1	Efhd2
Fibroblast.1	Nucks1
Fibroblast.1	Nucb1
Fibroblast.1	2700094K13Rik
Fibroblast.1	Slc2a1
Fibroblast.1	Lrpap1
Fibroblast.1	Cnn2
Fibroblast.1	Plxdc2
Fibroblast.1	Tbx15
Fibroblast.1	Rpn1
Fibroblast.1	Cbln2
Fibroblast.1	Ncam1
Fibroblast.1	Cct5
Fibroblast.1	Yipf3
Fibroblast.1	Igfbp3
Fibroblast.1	Tfap2b
Fibroblast.1	Fgfbp1
Fibroblast.1	Cebpa
Fibroblast.1	Tubb4b
Fibroblast.1	Tyrobp
Fibroblast.1	Psat1
Fibroblast.1	Nrgn
Fibroblast.1	Tnc
Fibroblast.1	Dnajb9
Fibroblast.1	Dctpp1
Fibroblast.1	Tgfb1i1
Fibroblast.1	Pdgfa
Fibroblast.1	Armcx3
Fibroblast.1	Gaa
Fibroblast.1	Pdlim4
Fibroblast.1	Irx2
Fibroblast.1	Spint2
Fibroblast.1	Fbl
Fibroblast.1	Apoe
Fibroblast.1	Golgb1
Fibroblast.1	Klf4
Fibroblast.1	Ntrk2
Fibroblast.1	Mt2
Fibroblast.1	Rbfox2
Fibroblast.1	Lsm5
Fibroblast.1	Birc5
Fibroblast.1	Cdkn1a
Fibroblast.1	Gata3
Fibroblast.1	Tmem158
Fibroblast.1	Lyar
Fibroblast.1	Foxp1
Fibroblast.1	Col18a1
Fibroblast.1	Gmnn
Fibroblast.1	Ucp2
Fibroblast.1	Fxyd6
Fibroblast.1	Scd2
Fibroblast.1	Anxa1
Fibroblast.1	Coro1a
Fibroblast.1	Prkcdbp
Fibroblast.1	Anp32e
Fibroblast.1	Dsp
Fibroblast.1	Cdca8
Fibroblast.1	Ndufa4l2
Fibroblast.1	Ptpn18
Fibroblast.1	Nrn1
Fibroblast.1	Cxcl12
Fibroblast.1	Tacstd2
Fibroblast.1	Cdca3
Fibroblast.1	Id2
Fibroblast.1	Cthrc1
Fibroblast.1	Epcam
Fibroblast.1	Lgals3
Fibroblast.1	Junb
Fibroblast.1	2810417H13Rik
Fibroblast.1	P4ha2
Fibroblast.1	Kremen2
Fibroblast.1	Cks2
Fibroblast.1	Hn1
Fibroblast.1	Racgap1
Fibroblast.1	Fos
Fibroblast.1	Thy1
Fibroblast.1	Ccna2
Fibroblast.1	Ccnb2
Fibroblast.1	Fst
Fibroblast.1	Cdc20
Fibroblast.1	Col8a1
Fibroblast.1	S100a6
Fibroblast.1	Cenpa
Fibroblast.1	Arl6ip1
Fibroblast.1	Ube2c
Fibroblast.2	Ptn
Fibroblast.2	Mfap5
Fibroblast.2	Itm2a
Fibroblast.2	Clec3b
Fibroblast.2	Nrk
Fibroblast.2	Sema3c
Fibroblast.2	Klf4
Fibroblast.2	Plagl1
Fibroblast.2	Pdpn
Fibroblast.2	Cdkn1c
Fibroblast.2	Dpt
Fibroblast.2	Fbn1
Fibroblast.2	Agtr2
Fibroblast.2	Sfrp2
Fibroblast.2	Efemp1
Fibroblast.2	Nov
Fibroblast.2	Akap12
Fibroblast.2	Igfbp4
Fibroblast.2	Dlk1
Fibroblast.2	Klf2
Fibroblast.2	Cd248
Fibroblast.2	Creb5
Fibroblast.2	Prss23
Fibroblast.2	Loxl1
Fibroblast.2	Fbln2
Fibroblast.2	Gap43
Fibroblast.2	Tmeff2
Fibroblast.2	Ebf1
Fibroblast.2	Cthrc1
Fibroblast.2	Meg3
Fibroblast.2	Itih5
Fibroblast.2	Clu
Fibroblast.2	Wnt2
Fibroblast.2	Fstl1
Fibroblast.2	Fn1
Fibroblast.2	Ly6a
Fibroblast.2	Igfbp6
Fibroblast.2	Cd34
Fibroblast.2	Dcn
Fibroblast.2	Igf2
Fibroblast.2	Fbn2
Fibroblast.2	Zcchc5
Fibroblast.2	Adamts5
Fibroblast.2	Cd44
Fibroblast.2	Emilin2
Fibroblast.2	Gpc3
Fibroblast.2	Scara5
Fibroblast.2	Rbp1
Fibroblast.2	Plat
Fibroblast.2	Sptbn1
Fibroblast.2	Htra3
Fibroblast.2	Cbln2
Fibroblast.2	Cdc42ep2
Fibroblast.2	Spon2
Fibroblast.2	Arhgap20
Fibroblast.2	Sparc
Fibroblast.2	Mdk
Fibroblast.2	Ogn
Fibroblast.2	Rarres2
Fibroblast.2	Osr2
Fibroblast.2	Rras2
Fibroblast.2	Cd55
Fibroblast.2	Apod
Fibroblast.2	Col14a1
Fibroblast.2	Tshz2
Fibroblast.2	Sfrp1
Fibroblast.2	Ndn
Fibroblast.2	Marcks
Fibroblast.2	Maged2
Fibroblast.2	Pamr1
Fibroblast.2	Mest
Fibroblast.2	Nid1
Fibroblast.2	Zyx
Fibroblast.2	Ptx3
Fibroblast.2	Scara3
Fibroblast.2	AW551984
Fibroblast.2	Lpar4
Fibroblast.2	Osr1
Fibroblast.2	B2m
Fibroblast.2	Col1a1
Fibroblast.2	Kcnq1ot1
Fibroblast.2	H19
Fibroblast.2	Axl
Fibroblast.2	Col1a2
Fibroblast.2	Col3a1
Fibroblast.2	Srpx
Fibroblast.2	Timp2
Fibroblast.2	Lox
Fibroblast.2	Trio
Fibroblast.2	Mmp2
Fibroblast.2	S100a10
Fibroblast.2	Flrt2
Fibroblast.2	Prkcdbp
Fibroblast.2	Efemp2
Fibroblast.2	Tmem158
Fibroblast.2	Col5a2
Fibroblast.2	Gata6
Fibroblast.2	Mmp23
Fibroblast.2	Serpinf1
Fibroblast.2	Serping1
Fibroblast.2	Wbscr17
Fibroblast.2	Kcnj8
Fibroblast.2	S100a11
Fibroblast.2	Lhfpl2
Fibroblast.2	Pcdh19
Fibroblast.2	Dpp4
Fibroblast.2	Nupr1
Fibroblast.2	Nid2
Fibroblast.2	Sepp1
Fibroblast.2	Efnb1
Fibroblast.2	Zfhx3
Fibroblast.2	Rcn3
Fibroblast.2	Vldlr
Fibroblast.2	Svep1
Fibroblast.2	Ckap4
Fibroblast.2	Arsi
Fibroblast.2	Meox2
Fibroblast.2	Heg1
Fibroblast.2	Ahnak2
Fibroblast.2	Dmrt2
Fibroblast.2	Calml4
Fibroblast.2	Tek
Fibroblast.2	Serpinh1
Fibroblast.2	Bmp3
Fibroblast.2	Efhd1
Fibroblast.2	Col6a6
Fibroblast.2	Pi16
Fibroblast.2	Vim
Fibroblast.2	Prdx6
Fibroblast.2	Gm9780
Fibroblast.2	Gsn
Fibroblast.2	Cemip
Fibroblast.2	Efnb2
Fibroblast.2	Col5a3
Fibroblast.2	St7
Fibroblast.2	Col5a1
Fibroblast.2	Dab2
Fibroblast.2	Lrrn4cl
Fibroblast.2	Opcml
Fibroblast.2	Plpp3
Fibroblast.2	Tppp3
Fibroblast.2	Pcsk5
Fibroblast.2	Anxa3
Fibroblast.2	Bcl11b
Fibroblast.2	Ahnak
Fibroblast.2	Tuba1a
Fibroblast.2	Bicc1
Fibroblast.2	Fndc1
Fibroblast.2	Gpc6
Fibroblast.2	Tcf4
Fibroblast.2	Mxra8
Fibroblast.2	Ptgis
Fibroblast.2	Fibin
Fibroblast.2	Mtch1
Fibroblast.2	Rcn1
Fibroblast.2	Slc25a5
Fibroblast.2	Lgals9
Fibroblast.2	P3h4
Fibroblast.2	Abi3bp
Fibroblast.2	Twist2
Fibroblast.2	Adam23
Fibroblast.2	Tmed3
Fibroblast.2	Piezo2
Fibroblast.2	Grb10
Fibroblast.2	Serpinb1a
Fibroblast.2	Adam12
Fibroblast.2	Oaf
Fibroblast.2	Chl1
Fibroblast.2	Mif
Fibroblast.2	Rrbp1
Fibroblast.2	Mrgprf
Fibroblast.2	Cited2
Fibroblast.2	Rnase4
Fibroblast.2	Rhoc
Fibroblast.2	Adamts1
Fibroblast.2	Figf
Fibroblast.2	Atp1b1
Fibroblast.2	Adm
Fibroblast.2	Thbs1
Fibroblast.2	Tmem26
Fibroblast.2	Ugdh
Fibroblast.2	Ntrk2
Fibroblast.2	Postn
Fibroblast.2	Add3
Fibroblast.2	Txndc5
Fibroblast.2	Prelp
Fibroblast.2	Chrdl1
Fibroblast.2	B3galnt1
Fibroblast.2	Fkbp10
Fibroblast.2	Ccdc80
Fibroblast.2	Shisa4
Fibroblast.2	Arsj
Fibroblast.2	Thbs3
Fibroblast.2	Ly6e
Fibroblast.2	Camk2d
Fibroblast.2	Pdgfrl
Fibroblast.2	Stmn4
Fibroblast.2	Il6st
Fibroblast.2	Phlda3
Fibroblast.2	S100a6
Fibroblast.2	Pam
Fibroblast.2	Fgf7
Fibroblast.2	Hmgb3
Fibroblast.2	Metrnl
Fibroblast.2	Sdpr
Fibroblast.2	Rhob
Fibroblast.2	Irx1
Fibroblast.2	Sema3d
Fibroblast.2	Peg3
Fibroblast.2	Flnc
Fibroblast.2	Galnt16
Fibroblast.2	Tmem37
Fibroblast.2	Ehd1
Fibroblast.2	6330403K07Rik
Fibroblast.2	Ptprd
Fibroblast.2	Igf2r
Fibroblast.2	Selm
Fibroblast.2	Sptan1
Fibroblast.2	Adamts16
Fibroblast.2	Ssr2
Fibroblast.2	Fcgrt
Fibroblast.2	Wif1
Fibroblast.2	Eva1b
Fibroblast.2	Dbn1
Fibroblast.2	Dkk2
Fibroblast.2	Anp32a
Fibroblast.2	Ccnd3
Fibroblast.2	Igfbp3
Fibroblast.2	Ppic
Fibroblast.2	Slco2a1
Fibroblast.2	Arpc1b
Fibroblast.2	Lrrc17
Fibroblast.2	Man2a1
Fibroblast.2	Clec11a
Fibroblast.2	Il17d
Fibroblast.2	Ehd2
Fibroblast.2	C1qtnf6
Fibroblast.2	Bcl11a
Fibroblast.2	Btg1
Fibroblast.2	Pmp22
Fibroblast.2	Ptger4
Fibroblast.2	Tsc22d1
Fibroblast.2	S100b
Fibroblast.2	Maf
Fibroblast.2	Tubb2b
Fibroblast.2	Ptgs1
Fibroblast.2	Celf2
Fibroblast.2	Thra
Fibroblast.2	Ren1
Fibroblast.2	Angptl1
Fibroblast.2	Anpep
Fibroblast.2	Cald1
Fibroblast.2	Adam33
Fibroblast.2	Praf2
Fibroblast.2	Krt10
Fibroblast.2	Mrpl23
Fibroblast.2	Kcne4
Fibroblast.2	Zfp385a
Fibroblast.2	Olfml2b
Fibroblast.2	Klhl13
Fibroblast.2	Lsm4
Fibroblast.2	Lix1
Fibroblast.2	Kdelr2
Fibroblast.2	Basp1
Fibroblast.2	Fabp5
Fibroblast.2	Alcam
Fibroblast.2	Zfhx4
Fibroblast.2	Fkbp9
Fibroblast.2	Copz2
Fibroblast.2	Pxdn
Fibroblast.2	Vkorc1
Fibroblast.2	Selk
Fibroblast.2	Cpz
Fibroblast.2	Shisa5
Fibroblast.2	Scd2
Fibroblast.2	Gxylt2
Fibroblast.2	Phactr2
Fibroblast.2	Ptges
Fibroblast.2	Nbl1
Fibroblast.2	Ddr2
Fibroblast.2	Arhgdib
Fibroblast.2	Edil3
Fibroblast.2	Sema3a
Fibroblast.2	Tubb6
Fibroblast.2	Ebf3
Fibroblast.2	Phldb1
Fibroblast.2	Scd1
Fibroblast.2	Cxcl14
Fibroblast.2	Gdf10
Fibroblast.2	Fyn
Fibroblast.2	Map1lc3a
Fibroblast.2	Zeb1
Fibroblast.2	Kitl
Fibroblast.2	Irx2
Fibroblast.2	Calu
Fibroblast.2	Fgf18
Fibroblast.2	Snrpf
Fibroblast.2	Elovl1
Fibroblast.2	Islr
Fibroblast.2	Cmtm3
Fibroblast.2	Klf7
Fibroblast.2	Jund
Fibroblast.2	Pcolce
Fibroblast.2	Tcf7l2
Fibroblast.2	Itgb3
Fibroblast.2	Nenf
Fibroblast.2	Ldb2
Fibroblast.2	Thsd4
Fibroblast.2	Slc38a4
Fibroblast.2	Cd24a
Fibroblast.2	Lgals7
Fibroblast.2	Nfe2l2
Fibroblast.2	Emp2
Fibroblast.2	Klf6
Fibroblast.2	Col12a1
Fibroblast.2	Plod2
Fibroblast.2	Tmem9
Fibroblast.2	Klf3
Fibroblast.2	Hspg2
Fibroblast.2	Smoc2
Fibroblast.2	Glt8d2
Fibroblast.2	Hmgb2
Fibroblast.2	Gpx8
Fibroblast.2	Emg1
Fibroblast.2	Irx3
Fibroblast.2	Pa2g4
Fibroblast.2	Dio3
Fibroblast.2	Pcdh7
Fibroblast.2	Krtcap2
Fibroblast.2	Dpysl3
Fibroblast.2	Irs1
Fibroblast.2	Id3
Fibroblast.2	Kdelr3
Fibroblast.2	Nkd1
Fibroblast.2	Creb3l1
Fibroblast.2	Nhp2
Fibroblast.2	Rbms3
Fibroblast.2	Igsf10
Fibroblast.2	Leprot
Fibroblast.2	Abhd17c
Fibroblast.2	Hdgf
Fibroblast.2	Bmp1
Fibroblast.2	Ptprg
Fibroblast.2	Matn2
Fibroblast.2	Gstm2
Fibroblast.2	Tnfsf12
Fibroblast.2	Irx5
Fibroblast.2	Ctsl
Fibroblast.2	Epb41l2
Fibroblast.2	Fam132a
Fibroblast.2	Slc9a3r2
Fibroblast.2	Cav1
Fibroblast.2	Tgfb1
Fibroblast.2	Mirg
Fibroblast.2	Ddost
Fibroblast.2	Hspb1
Fibroblast.2	Cdh11
Fibroblast.2	Chst12
Fibroblast.2	Pea15a
Fibroblast.2	Manf
Fibroblast.2	Smim14
Fibroblast.2	Lef1
Fibroblast.2	Tmem123
Fibroblast.2	Maged1
Fibroblast.2	Tro
Fibroblast.2	Gstm5
Fibroblast.2	Prrx1
Fibroblast.2	P4hb
Fibroblast.2	Triobp
Fibroblast.2	C1qtnf2
Fibroblast.2	Clcn5
Fibroblast.2	Vat1
Fibroblast.2	Fst
Fibroblast.2	Cpxm2
Fibroblast.2	Penk
Fibroblast.2	Gltscr2
Fibroblast.2	Mmp14
Fibroblast.2	P3h3
Fibroblast.2	Sh3bp5
Fibroblast.2	Bex1
Fibroblast.2	Hspa5
Fibroblast.2	Col16a1
Fibroblast.2	C1qtnf7
Fibroblast.2	Eif3m
Fibroblast.2	Chpf
Fibroblast.2	Nrn1
Fibroblast.2	Uqcrc1
Fibroblast.2	Fuca2
Fibroblast.2	Tmem165
Fibroblast.2	Pbxip1
Fibroblast.2	Col4a1
Fibroblast.2	Vcan
Fibroblast.2	Eif2s2
Fibroblast.2	Fbln5
Fibroblast.2	Tnfrsf19
Fibroblast.2	Atp6v0e
Fibroblast.2	Hcfc1r1
Fibroblast.2	Arsb
Fibroblast.2	Nkd2
Fibroblast.2	Creb3
Fibroblast.2	Sfrp5
Fibroblast.2	Mt1
Fibroblast.2	Emp1
Fibroblast.2	Scg2
Fibroblast.2	Krt15
Fibroblast.2	Myadm
Fibroblast.2	Ncam1
Fibroblast.2	Fkbp11
Fibroblast.2	Sulf1
Fibroblast.2	Ddah1
Fibroblast.2	Krt14
Fibroblast.2	Sp5
Fibroblast.2	Flnb
Fibroblast.2	Npm3
Fibroblast.2	Nfkbia
Fibroblast.2	Glul
Fibroblast.2	Smarca2
Fibroblast.2	Tmem132c
Fibroblast.2	Ctsc
Fibroblast.2	P3h1
Fibroblast.2	Lurap1l
Fibroblast.2	Nrgn
Fibroblast.2	Colec12
Fibroblast.2	Ass1
Fibroblast.2	Bbip1
Fibroblast.2	Apbb2
Fibroblast.2	Htra1
Fibroblast.2	Dhrs7
Fibroblast.2	Gpx3
Fibroblast.2	Cpxm1
Fibroblast.2	Fkbp7
Fibroblast.2	Enah
Fibroblast.2	Hacd4
Fibroblast.2	Mgat1
Fibroblast.2	Crtap
Fibroblast.2	Mgst1
Fibroblast.2	Fzd2
Fibroblast.2	Tgfbr2
Fibroblast.2	Hspa9
Fibroblast.2	Tmem59
Fibroblast.2	Ivns1abp
Fibroblast.2	Erp29
Fibroblast.2	Wnt4
Fibroblast.2	5930412G12Rik
Fibroblast.2	Mrc2
Fibroblast.2	Wnt6
Fibroblast.2	Fkbp14
Fibroblast.2	Eif1ax
Fibroblast.2	Hnrnpm
Fibroblast.2	Ddah2
Fibroblast.2	Fndc3b
Fibroblast.2	Perp
Fibroblast.2	Pdlim2
Fibroblast.2	Pttg1ip
Fibroblast.2	Nisch
Fibroblast.2	Afap1
Fibroblast.2	Hmcn1
Fibroblast.2	Ramp2
Fibroblast.2	Man1a
Fibroblast.2	Mrpl12
Fibroblast.2	Tns1
Fibroblast.2	Plxdc2
Fibroblast.2	Slc35f5
Fibroblast.2	Gga2
Fibroblast.2	Ttyh2
Fibroblast.2	Cd9
Fibroblast.2	Pofut2
Fibroblast.2	Ccdc102a
Fibroblast.2	Nsg1
Fibroblast.2	Tmem100
Fibroblast.2	Atp6v1g1
Fibroblast.2	Pten
Fibroblast.2	Mef2c
Fibroblast.2	Lrp1
Fibroblast.2	Tspan6
Fibroblast.2	Spint2
Fibroblast.2	Nucb1
Fibroblast.2	Dusp1
Fibroblast.2	Bmp7
Fibroblast.2	Fcer1g
Fibroblast.2	Sema6d
Fibroblast.2	Krt5
Fibroblast.2	Uqcrfs1
Fibroblast.2	Ctsh
Fibroblast.2	Comt
Fibroblast.2	Ube2e3
Fibroblast.2	Ext1
Fibroblast.2	Nnat
Fibroblast.2	C1qbp
Fibroblast.2	Zeb2
Fibroblast.2	Pgm2
Fibroblast.2	Armcx2
Fibroblast.2	Bcam
Fibroblast.2	Tusc3
Fibroblast.2	Hs6st2
Fibroblast.2	Rab13
Fibroblast.2	Nrtn
Fibroblast.2	Igf1
Fibroblast.2	Mgst3
Fibroblast.2	Tpd52
Fibroblast.2	Nav2
Fibroblast.2	Ppp1cc
Fibroblast.2	Raph1
Fibroblast.2	2700094K13Rik
Fibroblast.2	Krt1
Fibroblast.2	Gpx1
Fibroblast.2	S1pr2
Fibroblast.2	P4ha1
Fibroblast.2	Capg
Fibroblast.2	Fads1
Fibroblast.2	Net1
Fibroblast.2	Nab1
Fibroblast.2	Tcf12
Fibroblast.2	H2afj
Fibroblast.2	Cct8
Fibroblast.2	Sec62
Fibroblast.2	Lyar
Fibroblast.2	Cnih1
Fibroblast.2	Dek
Fibroblast.2	Carhsp1
Fibroblast.2	Gnb4
Fibroblast.2	Rpn1
Fibroblast.2	Galnt1
Fibroblast.2	Yipf3
Fibroblast.2	Sigmar1
Fibroblast.2	Colgalt1
Fibroblast.2	Tomm7
Fibroblast.2	Dnajc15
Fibroblast.2	Plec
Fibroblast.2	Cpne5
Fibroblast.2	Cyr61
Fibroblast.2	Prr13
Fibroblast.2	App
Fibroblast.2	Npas3
Fibroblast.2	Tmem107
Fibroblast.2	Lmo1
Fibroblast.2	Tspo
Fibroblast.2	Nagk
Fibroblast.2	Gpr180
Fibroblast.2	Dmkn
Fibroblast.2	Socs3
Fibroblast.2	Pkig
Fibroblast.2	Rspo3
Fibroblast.2	Tbrg1
Fibroblast.2	Mgat2
Fibroblast.2	Slc48a1
Fibroblast.2	Vimp
Fibroblast.2	Golim4
Fibroblast.2	Dpysl2
Fibroblast.2	Sfpq
Fibroblast.2	Cyc1
Fibroblast.2	Lasp1
Fibroblast.2	Eif1b
Fibroblast.2	Dnajc9
Fibroblast.2	Rspo1
Fibroblast.2	Metap2
Fibroblast.2	Lsm5
Fibroblast.2	Glipr2
Fibroblast.2	Myl12b
Fibroblast.2	Gaa
Fibroblast.2	Cacybp
Fibroblast.2	Pik3r1
Fibroblast.2	Anp32e
Fibroblast.2	Gja1
Fibroblast.2	Stmn2
Fibroblast.2	Hnrnpd
Fibroblast.2	Zfp706
Fibroblast.2	Col4a2
Fibroblast.2	Psat1
Fibroblast.2	Rasgrp2
Fibroblast.2	H2afx
Fibroblast.2	Ptrf
Fibroblast.2	Tln2
Fibroblast.2	Lmcd1
Fibroblast.2	Hes1
Fibroblast.2	0610007P14Rik
Fibroblast.2	Igfbp2
Fibroblast.2	Snrpb2
Fibroblast.2	Ap2a2
Fibroblast.2	Sfn
Fibroblast.2	Limd2
Fibroblast.2	Ddx39
Fibroblast.2	Snrpa1
Fibroblast.2	Tfap2b
Fibroblast.2	Nucks1
Fibroblast.2	Fbl
Fibroblast.2	Siva1
Fibroblast.2	Armcx3
Fibroblast.2	Ola1
Fibroblast.2	Pdgfa
Fibroblast.2	Kcnk2
Fibroblast.2	Fubp1
Fibroblast.2	Tyrobp
Fibroblast.2	Flna
Fibroblast.2	Fgfbp1
Fibroblast.2	Crabp2
Fibroblast.2	Epcam
Fibroblast.2	Egfl7
Fibroblast.2	Aplp2
Fibroblast.2	Fos
Fibroblast.2	Dsp
Fibroblast.2	Lhfp
Fibroblast.2	Birc5
Fibroblast.2	Sostdc1
Fibroblast.2	Gmnn
Fibroblast.2	Ptpn18
Fibroblast.2	Tmpo
Fibroblast.2	Klf5
Fibroblast.2	Ngfr
Fibroblast.2	Mt2
Fibroblast.2	H2-D1
Fibroblast.2	Mfap4
Fibroblast.2	Cdca3
Fibroblast.2	Tacstd2
Fibroblast.2	Smc4
Fibroblast.2	Csrp2
Fibroblast.2	Ccna2
Fibroblast.2	Msmo1
Fibroblast.2	Cdca8
Fibroblast.2	2810417H13Rik
Fibroblast.2	Egr1
Fibroblast.2	Fdps
Fibroblast.2	Col8a1
Fibroblast.2	Gas6
Fibroblast.2	Cks2
Fibroblast.2	Junb
Fibroblast.2	Xist
Fibroblast.2	Cenpa
Fibroblast.2	Cdc20
Fibroblast.2	Ube2c
Fibroblast.3	Penk
Fibroblast.3	Lum
Fibroblast.3	Dcn
Fibroblast.3	Nrp1
Fibroblast.3	Cpxm2
Fibroblast.3	Hmgn3
Fibroblast.3	Crabp1
Fibroblast.3	Rspo1
Fibroblast.3	Egfl6
Fibroblast.3	Gpx7
Fibroblast.3	Rcn3
Fibroblast.3	Cxcl12
Fibroblast.3	Pdia6
Fibroblast.3	Kdelr3
Fibroblast.3	Serpinh1
Fibroblast.3	Pcolce
Fibroblast.3	Crip1
Fibroblast.3	Col1a2
Fibroblast.3	Col6a1
Fibroblast.3	Col6a2
Fibroblast.3	S100a10
Fibroblast.3	Cxcl14
Fibroblast.3	Ostc
Fibroblast.3	Col3a1
Fibroblast.3	Twist2
Fibroblast.3	Col1a1
Fibroblast.3	Mfap2
Fibroblast.3	Sparc
Fibroblast.3	Vim
Fibroblast.3	C1qtnf2
Fibroblast.3	Peg3
Fibroblast.3	Fam46a
Fibroblast.3	Ctsk
Fibroblast.3	Arl6ip1
Fibroblast.3	Col6a3
Fibroblast.3	Pth1r
Fibroblast.3	Ssr2
Fibroblast.3	Ramp2
Fibroblast.3	Irx1
Fibroblast.3	Eva1b
Fibroblast.3	Bgn
Fibroblast.3	Vcam1
Fibroblast.3	Cyr61
Fibroblast.3	Lox
Fibroblast.3	Fbln1
Fibroblast.3	Cks2
Fibroblast.3	Maged1
Fibroblast.3	Ptn
Fibroblast.3	Dnajc15
Fibroblast.3	Txndc5
Fibroblast.3	Maged2
Fibroblast.3	Fkbp11
Fibroblast.3	Ube2c
Fibroblast.3	Cotl1
Fibroblast.3	Hspa5
Fibroblast.3	Lgals7
Fibroblast.3	Rcn1
Fibroblast.3	Ppic
Fibroblast.3	Selm
Fibroblast.3	C1qtnf6
Fibroblast.3	Angptl4
Fibroblast.3	Rrbp1
Fibroblast.3	Pcsk9
Fibroblast.3	Creb3l1
Fibroblast.3	Cdo1
Fibroblast.3	Plod1
Fibroblast.3	Fkbp9
Fibroblast.3	Il11ra1
Fibroblast.3	Thy1
Fibroblast.3	Dpt
Fibroblast.3	Top2a
Fibroblast.3	Osr1
Fibroblast.3	Prdx4
Fibroblast.3	B2m
Fibroblast.3	Cdca8
Fibroblast.3	Apoe
Fibroblast.3	Lmna
Fibroblast.3	Adam33
Fibroblast.3	P4hb
Fibroblast.3	Copz2
Fibroblast.3	Lpar1
Fibroblast.3	Prrx1
Fibroblast.3	Hn1
Fibroblast.3	Igfbp5
Fibroblast.3	Pdia3
Fibroblast.3	Ckap4
Fibroblast.3	Ccna2
Fibroblast.3	Twist1
Fibroblast.3	Rbp1
Fibroblast.3	Ubald2
Fibroblast.3	Nt5e
Fibroblast.3	Vstm4
Fibroblast.3	Foxp1
Fibroblast.3	Gltp
Fibroblast.3	Rpn2
Fibroblast.3	Hspb1
Fibroblast.3	Cthrc1
Fibroblast.3	Cdc20
Fibroblast.3	Mgst1
Fibroblast.3	Cdk1
Fibroblast.3	Calm3
Fibroblast.3	Itm2c
Fibroblast.3	Plpp3
Fibroblast.3	Anxa5
Fibroblast.3	Tmed9
Fibroblast.3	P3h1
Fibroblast.3	Birc5
Fibroblast.3	Csrp2
Fibroblast.3	2810417H13Rik
Fibroblast.3	Dad1
Fibroblast.3	S100a16
Fibroblast.3	Ctsh
Fibroblast.3	Kitl
Fibroblast.3	Pmp22
Fibroblast.3	Ptgfr
Fibroblast.3	Htra1
Fibroblast.3	Spc25
Fibroblast.3	Igfbp4
Fibroblast.3	Sar1a
Fibroblast.3	Ptk7
Fibroblast.3	B3gnt9
Fibroblast.3	Gpx8
Fibroblast.3	Mki67
[truncated: 12,337 more rows]

## Sheet: Supplementary Fig. 4B
cluster	gene
DP.1	Wif1
DP.1	Cdkn1a
DP.1	Crabp1
DP.1	Trps1
DP.1	Bmp4
DP.1	Wisp1
DP.1	Aqp1
DP.1	Twist2
DP.1	Nkd1
DP.1	Tcf4
DP.1	Egfl6
DP.1	Cpne5
DP.1	Nrtn
DP.1	Sox11
DP.1	Stmn2
DP.1	Sdc1
DP.1	Gadd45g
DP.1	Dclk1
DP.1	Dkk1
DP.1	Robo2
DP.1	Pth1r
DP.1	Col23a1
DP.1	Ccnd1
DP.1	Itih5
DP.1	Peli1
DP.1	Prdx6
DP.1	Fgfr1
DP.1	Lef1
DP.1	Lhfp
DP.1	Tmem132c
DP.1	Spon1
DP.1	Ptch1
DP.1	Cbr3
DP.1	Btg1
DP.1	Cyp26b1
DP.1	Tcf7
DP.1	Spred1
DP.1	Col6a1
DP.1	Ppfibp2
DP.1	Eif2s2
DP.1	Col6a2
DP.1	Lmna
DP.1	B4galnt1
DP.1	Tmod3
DP.1	Mfap2
DP.1	Vim
DP.1	Col1a2
DP.1	Meg3
DP.1	Itm2b
DP.1	Nfib
DP.1	Ifitm3
DP.1	Itm2a
DP.1	Lgals7
DP.1	Apoe
DP.1	Thy1
DP.1	a
DP.1	Sparc
DP.1	H19
DP.1	Edn3
DP.1	Hmgb2
DP.1	Apela
DP.1	Krt14
DP.1	Igf2
DP.1	Col7a1
DP.1	Gng5
DP.1	Tns3
DP.1	Cd24a
DP.1	Mt1
DP.1	Mest
DP.1	Cst3
DP.1	S100a16
DP.1	Lum
DP.1	Igf1
DP.1	Pxdc1
DP.1	Zeb2
DP.1	Gm11541
DP.1	Arl6ip1
DP.1	Krtdap
DP.1	Smoc2
DP.1	Sepp1
DP.1	Foxd1
DP.1	Plagl1
DP.1	Agtr2
DP.1	Cks2
DP.1	Ptn
DP.1	Gm14964
DP.1	S100a6
DP.1	Fam174b
DP.1	Col6a3
DP.1	Chd3
DP.1	Postn
DP.1	H2afx
DP.1	Krt5
DP.1	Dbi
DP.1	Mtus1
DP.1	Tubb4b
DP.1	Dcn
DP.1	Tead2
DP.1	Hck
DP.1	Fbln2
DP.1	Arpc1b
DP.1	Ccdc80
DP.1	Phldb2
DP.1	Birc5
DP.1	Tiparp
DP.1	Col26a1
DP.1	Tubb6
DP.1	Ptk7
DP.1	Runx3
DP.1	Col12a1
DP.1	Gem
DP.1	Igfbp7
DP.1	Dmkn
DP.1	Kitl
DP.1	Tuba1a
DP.1	Tagln2
DP.1	Tpbg
DP.1	Krt15
DP.1	Perp
DP.1	2810417H13Rik
DP.1	BC100530
DP.1	Dpt
DP.1	Cdh11
DP.1	B2m
DP.1	Rarres2
DP.1	Cotl1
DP.1	Crabp2
DP.1	Cdk1
DP.1	Fabp4
DP.1	Stfa3
DP.1	Sgip1
DP.1	Cdca8
DP.1	Glis1
DP.1	Clic1
DP.1	Ppdpf
DP.1	Prrx2
DP.1	Ngfr
DP.1	Tpst1
DP.1	Plk2
DP.1	2020-09-11
DP.1	Sh3bgrl3
DP.1	Nradd
DP.1	Eva1a
DP.1	Pik3r1
DP.1	Ccna2
DP.1	Snai1
DP.1	Rpl39l
DP.1	Sfn
DP.1	Eva1b
DP.1	Aldoa
DP.1	Podxl2
DP.1	Ube2c
DP.1	Nt5dc2
DP.1	Krt1
DP.1	H2-D1
DP.1	Hs3st6
DP.1	Thbs2
DP.1	Pde4d
DP.1	Ogn
DP.1	Gli1
DP.1	Cyba
DP.1	Tmed3
DP.1	Cks1b
DP.1	Psat1
DP.1	Mef2c
DP.1	Sox18
DP.1	Ntf3
DP.1	Ctsc
DP.1	Snhg18
DP.1	Cacna1g
DP.1	Smc4
DP.1	Foxp1
DP.1	Loxl1
DP.1	Zfp36
DP.1	Anxa5
DP.1	Ism1
DP.1	Id1
DP.1	Fn1
DP.1	Rnase4
DP.1	Htra3
DP.1	Cpne8
DP.1	Mgst3
DP.1	Ptgfrn
DP.1	Syne1
DP.1	Tk1
DP.1	Emp3
DP.1	Tpx2
DP.1	Top2a
DP.1	Calm2
DP.1	Bcam
DP.1	Cdca3
DP.1	Nptx2
DP.1	Fos
DP.1	Lgals3
DP.1	Dab2
DP.1	Fscn1
DP.1	Sat1
DP.1	Pdlim1
DP.1	Pbk
DP.1	Kctd12
DP.1	Sdpr
DP.1	Fam162a
DP.1	Fcer1g
DP.1	Nupr1
DP.1	Gltp
DP.1	Cdc20
DP.1	Slit3
DP.1	Fbln1
DP.1	Crip2
DP.1	Ccnb1
DP.1	Reep5
DP.1	Vcan
DP.1	Krt17
DP.1	Cited2
DP.1	Aspn
DP.1	Trabd2b
DP.1	Mki67
DP.1	Kctd10
DP.1	S100a14
DP.1	Nnat
DP.1	Spc25
DP.1	Fxyd3
DP.1	Hprt
DP.1	Lmnb1
DP.1	Mgst1
DP.1	Zcchc5
DP.1	Klf2
DP.1	2700094K13Rik
DP.1	Ctsd
DP.1	Runx1t1
DP.1	Fibin
DP.1	Nrk
DP.1	Spc24
DP.1	Aurkb
DP.1	Fbn1
DP.1	Sema5a
DP.1	Serpinb5
DP.1	Efna5
DP.1	Tacc3
DP.1	Smc2
DP.1	Snx2
DP.1	Col18a1
DP.1	Gas6
DP.1	Cenpf
DP.1	Nusap1
DP.1	Crip1
DP.1	Ptov1
DP.1	Cyb5a
DP.1	Nrxn2
DP.1	Tyrobp
DP.1	Akap12
DP.1	Ngfrap1
DP.1	Ei24
DP.1	Ubash3b
DP.1	Marcks
DP.1	Eid1
DP.1	Mt2
DP.1	Clec3b
DP.1	Ldhb
DP.1	Tppp3
DP.1	Shox2
DP.1	Igfbp2
DP.1	Zyx
DP.1	Hba-a2
DP.1	Traf4
DP.1	Ccnb2
DP.1	Cxcl12
DP.1	Tuba1c
DP.1	Prrx1
DP.1	Mxd3
DP.1	Pycard
DP.1	Cryab
DP.1	Fam64a
DP.1	Lmo1
DP.1	Col14a1
DP.1	Eln
DP.1	Ndnf
DP.1	Tmpo
DP.1	Cenpa
DP.1	Kif22
DP.1	Trim29
DP.1	Csrp1
DP.1	Cped1
DP.1	Mfap5
DP.1	Prc1
DP.1	Celf2
DP.1	Lsm6
DP.1	Ccnd2
DP.1	Snrpb2
DP.1	Lox
DP.1	Cenpe
DP.1	Hras
DP.1	Spry1
DP.1	Snx5
DP.1	Atp1a1
DP.1	Lxn
DP.1	Marcksl1
DP.1	Igfbp5
DP.1	Hmmr
DP.1	Pdgfa
DP.1	Serinc3
DP.1	Pdcd4
DP.1	Sox4
DP.1	Lgmn
DP.1	Ctsb
DP.1	Mad2l1
DP.1	Cmc2
DP.1	Slc2a1
DP.1	Rangap1
DP.1	Glul
DP.1	Grn
DP.1	1810037I17Rik
DP.1	Palld
DP.1	Ppp1r14c
DP.1	Plk1
DP.1	Fam107b
DP.1	Trp63
DP.1	Ednra
DP.1	Tmeff2
DP.1	Rarg
DP.1	Spint2
DP.1	Vkorc1
DP.1	Lockd
DP.1	Asf1b
DP.1	Penk
DP.1	Acta2
DP.1	Pdpn
DP.1	Tgfbi
DP.1	Fkbp11
DP.1	Zfos1
DP.1	Abhd2
DP.1	Fkbp9
DP.1	Efemp1
DP.1	Map1lc3a
DP.1	Efhd2
DP.1	Rasl11b
DP.1	Fxyd5
DP.1	Gpx4
DP.1	Fgfbp1
DP.1	Nrarp
DP.1	Gata3
DP.1	Cd44
DP.1	Zfp706
DP.1	Svbp
DP.1	Calm4
DP.1	Dst
DP.1	Bst2
DP.1	Tfap2b
DP.1	Fam46a
DP.1	Sema3c
DP.1	Cd55
DP.1	Nbl1
DP.1	Lpl
DP.1	Serpine2
DP.1	Pitx2
DP.1	Kcnj8
DP.1	Ndufa4l2
DP.1	Emb
DP.1	Mmp11
DP.1	Cdkn2c
DP.1	Gcat
DP.1	Dsp
DP.1	Cenpm
DP.1	Arap1
DP.1	Pkp3
DP.1	Stxbp6
DP.1	Junb
DP.1	Mmp23
DP.1	Mdk
DP.1	Racgap1
DP.1	Hspb1
DP.1	Gmfg
DP.1	Cd34
DP.1	Islr
DP.1	Rrm2
DP.1	Thbs1
DP.1	Jup
DP.1	Hist1h2ap
DP.1	Creb5
DP.1	Erp29
DP.1	Grb10
DP.1	Epcam
DP.1	Pfn2
DP.1	Col4a2
DP.1	Pvrl2
DP.1	Ctsh
DP.1	Slc7a5
DP.1	Ucp2
DP.1	Coro1a
DP.1	Aebp1
DP.1	Tspo
DP.1	Htra1
DP.1	Tyms
DP.1	Hsp90b1
DP.1	Myo1b
DP.1	Plpp3
DP.1	Klf5
DP.1	Tacstd2
DP.1	Phgdh
DP.1	Serpinb1a
DP.1	Ly6a
DP.1	H2afj
DP.1	Loxl2
DP.1	Egfl7
DP.1	Ptpn18
DP.1	Angptl1
DP.1	Klf6
DP.1	Knstrn
DP.1	Neat1
DP.1	Tubb2b
DP.1	Timp3
DP.1	Mmp14
DP.1	Pkp1
DP.1	Dut
DP.1	Fkbp10
DP.1	Runx1
DP.1	Map1b
DP.1	Inhba
DP.1	Urah
DP.1	Aqp3
DP.1	Srgn
DP.1	Adamts1
DP.1	Tm4sf1
DP.1	Cd36
DP.1	Bcl11b
DP.1	Pttg1
DP.1	Gja1
DP.1	Sfrp2
DP.1	Capn6
DP.1	Figf
DP.1	Mmp2
DP.1	Trf
DP.1	Hmox1
DP.1	Hspa5
DP.1	Igfbp4
DP.1	Npl
DP.1	Rbp4
DP.1	Rab25
DP.1	Actc1
DP.1	Des
DP.1	Gap43
DP.1	Pid1
DP.1	Anxa1
DP.1	Cxcl1
DP.1	Prss23
DP.1	Osr2
DP.1	Ebf1
DP.2	2810417H13Rik
DP.2	Rrm2
DP.2	Tk1
DP.2	Hist1h2ap
DP.2	Tyms
DP.2	Top2a
DP.2	Hmgb2
DP.2	Slbp
DP.2	Birc5
DP.2	Pbk
DP.2	Lig1
DP.2	Spc25
DP.2	Mxd3
DP.2	Tuba1b
DP.2	Cdk1
DP.2	Tcf19
DP.2	Stmn1
DP.2	H2afx
DP.2	Dek
DP.2	Smc2
DP.2	Ccna2
DP.2	Asf1b
DP.2	Smc4
DP.2	Syce2
DP.2	Nusap1
DP.2	Dut
DP.2	Cenpm
DP.2	Spc24
DP.2	Ube2s
DP.2	Rad51ap1
DP.2	H1fx
DP.2	Cdkn2c
DP.2	Rrm1
DP.2	Aurkb
DP.2	Dnajc9
DP.2	Gins2
DP.2	Dctpp1
DP.2	Gmnn
DP.2	Pcna
DP.2	Penk
DP.2	Dtymk
DP.2	Cdca8
DP.2	Fxyd6
DP.2	Fbxo5
DP.2	Cdkn2d
DP.2	Egfl6
DP.2	Tipin
DP.2	Tmpo
DP.2	Racgap1
DP.2	Twist2
DP.2	Siva1
DP.2	Cks1b
DP.2	Mthfd2
DP.2	Cks2
DP.2	Esco2
DP.2	Pth1r
DP.2	Ranbp1
DP.2	Prc1
DP.2	Nasp
DP.2	Psip1
DP.2	Dhfr
DP.2	Hist1h1b
DP.2	H2afv
DP.2	Nrm
DP.2	Crip1
DP.2	Pmf1
DP.2	Fen1
DP.2	Shcbp1
DP.2	Ccne1
DP.2	Usp1
DP.2	Rad51
DP.2	Cmc2
DP.2	Clspn
DP.2	Incenp
DP.2	Hnrnpd
DP.2	Mki67
DP.2	Lsm2
DP.2	Ezh2
DP.2	Alyref
DP.2	Prim1
DP.2	Ube2c
DP.2	Rfc5
DP.2	Kif22
DP.2	Atad2
DP.2	Ran
DP.2	Ska1
DP.2	Anp32b
DP.2	Ccne2
DP.2	Hist1h1e
DP.2	Chd3os
DP.2	Cenph
DP.2	Melk
DP.2	Cenpq
DP.2	Neil3
DP.2	Mlf1
DP.2	Cdc45
DP.2	Cdca5
DP.2	Col3a1
DP.2	Lum
DP.2	Col1a1
DP.2	Col1a2
DP.2	Col6a2
DP.2	Col6a1
DP.2	Mfap2
DP.2	Sparc
DP.2	Meg3
DP.2	Aldoa
DP.2	Lgals7
DP.2	Krt14
DP.2	Chaf1b
DP.2	Mybl2
DP.2	Tubb6
DP.2	Mad2l1
DP.2	Wif1
DP.2	Hist1h2ae
DP.2	Rpa2
DP.2	Mrpl18
DP.2	Rfc4
DP.2	Pkmyt1
DP.2	2700029M09Rik
DP.2	Snrpd1
DP.2	Mcm7
DP.2	Mest
DP.2	Nap1l1
DP.2	Crabp1
DP.2	Wbp5
DP.2	Tpx2
DP.2	Hjurp
DP.2	Ssrp1
DP.2	Orc6
DP.2	Krt5
DP.2	Rfc2
DP.2	Lmnb1
DP.2	2700094K13Rik
DP.2	Ncapd2
DP.2	Rfc3
DP.2	Dmkn
DP.2	Cdca3
DP.2	Ywhah
DP.2	Krtdap
DP.2	Idh2
DP.2	Cenpw
DP.2	Ndc80
DP.2	Ncapg
DP.2	Cdk4
DP.2	Uhrf1
DP.2	Hirip3
DP.2	Itih5
DP.2	Rpa3
DP.2	Ccdc34
DP.2	Nuf2
DP.2	Smc6
DP.2	Ncapg2
DP.2	Hnrnpab
DP.2	Pgp
DP.2	E2f1
DP.2	Tcf4
DP.2	Fam111a
DP.2	Skp2
DP.2	Whsc1
DP.2	Cox7a2l
DP.2	Mcm3
DP.2	Mis18a
DP.2	Cbx5
DP.2	Rpa1
DP.2	Raly
DP.2	Chaf1a
DP.2	Haus4
DP.2	Mcm5
DP.2	Perp
DP.2	Hsp90aa1
DP.2	Irx1
DP.2	E2f8
DP.2	Nxt1
DP.2	Mt1
DP.2	Srsf3
DP.2	4930579G24Rik
DP.2	Hat1
DP.2	Dscc1
DP.2	Col6a3
DP.2	Prdx4
DP.2	Haus8
DP.2	Tmem132c
DP.2	Lrr1
DP.2	Tacc3
DP.2	Krt15
DP.2	Tubg1
DP.2	Ckap2l
DP.2	Plk1
DP.2	Pold2
DP.2	Gm1673
DP.2	Hmgn2
DP.2	Cdca2
DP.2	Cenpk
DP.2	Rfc1
DP.2	Eri1
DP.2	Cenpl
DP.2	BC100530
DP.2	Ngfrap1
DP.2	S100a16
DP.2	Nsg1
DP.2	Mcm6
DP.2	E2f7
DP.2	Hmgb3
DP.2	Brip1os
DP.2	Rad54l
DP.2	Gng11
DP.2	Ppic
DP.2	Sae1
DP.2	Srsf7
DP.2	Bub3
DP.2	Meaf6
DP.2	Twist1
DP.2	Trip13
DP.2	Nsmce4a
DP.2	Lockd
DP.2	Dtl
DP.2	Stfa3
DP.2	Mns1
DP.2	Ncapd3
DP.2	Mis18bp1
DP.2	Hells
DP.2	Gjc1
DP.2	Ncam1
DP.2	Cenpu
DP.2	Bok
DP.2	Nkd1
DP.2	Cdca4
DP.2	Plk4
DP.2	Robo2
DP.2	Dnmt1
DP.2	Smc3
DP.2	Ncaph
DP.2	Fam64a
DP.2	Tead2
DP.2	Cyba
DP.2	Mms22l
DP.2	Sfn
DP.2	Lsm3
DP.2	Pold3
DP.2	Psmc3ip
DP.2	Dbf4
DP.2	Srsf2
DP.2	Depdc1a
DP.2	Pmp22
DP.2	Rbbp4
DP.2	Cdh11
DP.2	Rangap1
DP.2	Tssc4
DP.2	Kif11
DP.2	C1qtnf2
DP.2	Tnfaip6
DP.2	Kifc1
DP.2	Pola1
DP.2	Cenpp
DP.2	Tsen34
DP.2	Cit
DP.2	Prrx2
DP.2	Bub1
DP.2	Ptn
DP.2	Nudc
DP.2	Apitd1
DP.2	Fbln1
DP.2	Tpst1
DP.2	Ube2t
DP.2	Exo1
DP.2	Ska3
DP.2	Mef2c
DP.2	Hmmr
DP.2	Itm2a
DP.2	Sgol1
DP.2	Stub1
DP.2	Aurka
DP.2	Cldn10
DP.2	U2af1
DP.2	Lsm8
DP.2	Rcc1
DP.2	Nfic
DP.2	Dlk1
DP.2	Htra1
DP.2	Ssna1
DP.2	Anp32e
DP.2	Gltscr2
DP.2	Cyb5a
DP.2	Slc29a1
DP.2	Nucks1
DP.2	S100a14
DP.2	Prim2
DP.2	Exosc8
DP.2	Vasp
DP.2	Metrn
DP.2	Trps1
DP.2	Ctsd
DP.2	Fabp5
DP.2	Dck
DP.2	Gtf2a2
DP.2	Pold1
DP.2	Eln
DP.2	H1f0
DP.2	Bub1b
DP.2	Krt17
DP.2	Anapc11
DP.2	Tsc22d1
DP.2	Lsm5
DP.2	Shmt2
DP.2	Gins4
DP.2	Foxm1
DP.2	Rbbp7
DP.2	1810037I17Rik
DP.2	Dcakd
DP.2	Rnaseh2c
DP.2	Lgals3
DP.2	Topbp1
DP.2	Cenpn
DP.2	Nbl1
DP.2	Cdkn1c
DP.2	Col26a1
DP.2	Rspo3
DP.2	Rhno1
DP.2	Basp1
DP.2	Fgf13
DP.2	Phgdh
DP.2	Anln
DP.2	Fam162a
DP.2	Hspa14
DP.2	Trim59
DP.2	Atp6v1f
DP.2	Tmem121
DP.2	Fgfr1
DP.2	Slc43a3
DP.2	Rad21
DP.2	Fcer1g
DP.2	Xrcc1
DP.2	Pola2
DP.2	Nop56
DP.2	Fxyd3
DP.2	Cdk2
DP.2	Dnaaf2
DP.2	Ndufaf2
DP.2	Capg
DP.2	Col4a1
DP.2	Cpz
DP.2	Plagl1
DP.2	Ptges3
DP.2	Cenpe
DP.2	Ppm1g
DP.2	H2-D1
DP.2	Nans
DP.2	Col7a1
DP.2	Mettl9
DP.2	Tspo
DP.2	Lhfp
DP.2	Gkap1
DP.2	Pradc1
DP.2	Cryab
DP.2	Lmcd1
DP.2	Serinc3
DP.2	Stxbp6
DP.2	Crip2
DP.2	Tyrobp
DP.2	Grem2
DP.2	Spint2
DP.2	Igfbp4
DP.2	Igfbp7
DP.2	Pdgfa
DP.2	Vrk1
DP.2	Snrnp40
DP.2	Rnaseh2a
DP.2	Bcam
DP.2	Rnaseh2b
DP.2	Zfp36
DP.2	Ptk7
DP.2	Ppil1
DP.2	Hnrnpa3
DP.2	Gna11
DP.2	Eif2s2
DP.2	Smchd1
DP.2	Maged2
DP.2	Hist1h2bc
DP.2	Sepp1
DP.2	Foxp1
DP.2	Dpy30
DP.2	Mt2
DP.2	Nhp2l1
DP.2	Phip
DP.2	Ctsc
DP.2	Fus
DP.2	Cd9
DP.2	Hspb1
DP.2	Hnrnpdl
DP.2	Mrpl51
DP.2	Hn1l
DP.2	Timm50
DP.2	Efna5
DP.2	Eif4ebp1
DP.2	Kdm5b
DP.2	Tmem109
DP.2	Anapc5
DP.2	Cbfb
DP.2	Vamp8
DP.2	Serpinb5
DP.2	Jup
DP.2	Nup85
DP.2	Rpl39l
DP.2	Pitx2
DP.2	Nelfe
DP.2	Eno1
DP.2	Gps1
DP.2	Arpc5
DP.2	Pa2g4
DP.2	Fndc4
DP.2	Col18a1
DP.2	Maz
DP.2	Nrtn
DP.2	Eif1ad
DP.2	Slc2a1
DP.2	Ucp2
DP.2	Mcm2
DP.2	Set
DP.2	Limd2
DP.2	Smc1a
DP.2	Efhd2
DP.2	Stmn2
DP.2	Ifitm3
DP.2	Ccdc25
DP.2	Elof1
DP.2	Nt5dc2
DP.2	Baz1b
DP.2	Cdk2ap2
DP.2	Nrn1
DP.2	Acta2
DP.2	Impdh2
DP.2	Pdlim1
DP.2	Sephs1
DP.2	Asns
DP.2	Rnh1
DP.2	Zfp91
DP.2	Nup62
DP.2	Mrpl42
DP.2	Srsf10
DP.2	Cd151
DP.2	Hmgcs1
DP.2	Zfos1
DP.2	Map1lc3b
DP.2	A430005L14Rik
DP.2	Aars
DP.2	Trim29
DP.2	Postn
DP.2	Ipo5
DP.2	Arl6ip6
DP.2	Xbp1
DP.2	Ehd1
DP.2	Phlda1
DP.2	Mcm4
DP.2	Neat1
DP.2	Clic4
DP.2	Fgfbp1
DP.2	Gas6
DP.2	Spg21
DP.2	Smarca5
DP.2	Mfap5
DP.2	Peli1
DP.2	Rbp1
DP.2	Hoxc8
DP.2	Ppp1cc
DP.2	Ppp1r14c
DP.2	Rsu1
DP.2	Rbmxl1
DP.2	Aspn
DP.2	Dkk1
DP.2	Pkp3
DP.2	Rnf26
DP.2	Ncaph2
DP.2	2610524H06Rik
DP.2	Prr13
DP.2	Pycard
DP.2	Uba2
DP.2	Tfap2b
DP.2	Trp63
DP.2	Gata3
DP.2	H2afy2
DP.2	Hnrnpr
DP.2	Pole4
DP.2	Nrarp
DP.2	G3bp1
DP.2	Clec3b
DP.2	Cdc42ep2
DP.2	Actc1
DP.2	Stra13
DP.2	Pbdc1
DP.2	Kpnb1
DP.2	Eif4a3
DP.2	Sat1
DP.2	Tpbg
DP.2	Mien1
DP.2	Dsp
DP.2	Cbx3
DP.2	Cnot6
DP.2	Ddx39b
DP.2	Bst2
DP.2	Msmo1
DP.2	Zfp36l2
DP.2	Col14a1
DP.2	Hcfc1r1
DP.2	Ptpn18
DP.2	Zfp36l1
DP.2	Bmp7
DP.2	Id1
DP.2	Tshz2
DP.2	Rhob
DP.2	Sdpr
DP.2	Fdps
DP.2	Emb
DP.2	Hist1h1c
DP.2	Tuba4a
DP.2	Idh1
DP.2	Kcnj8
DP.2	Tacstd2
DP.2	Mxd4
DP.2	Ypel3
DP.2	Srgn
DP.2	Epcam
DP.2	Nrk
DP.2	Aqp3
DP.2	Gmfg
DP.2	Zyx
DP.2	Cnn2
DP.2	Tppp3
DP.2	Junb
DP.2	Mfap4
DP.2	Coro1a
DP.2	Ldhb
DP.2	Klf2
DP.2	Pkp1
DP.2	Vimp
DP.2	Tubb2b
DP.2	Fibin
DP.2	Anxa1
DP.2	Igfbp2
DP.2	Urah
DP.2	Myl9
DP.2	Cygb
DP.2	Sema3c
DP.2	Timp3
DP.2	Rnase4
DP.2	Asprv1
DP.2	Smoc2
DP.2	Capn6
DP.2	Des
DP.2	Akap12
DP.2	Mafb
DP.2	Rab25
DP.2	Sox4
DP.2	Angptl1
DP.2	Tm4sf1
DP.2	Klf4
DP.2	Klf6
DP.2	Cited2
DP.2	Ogn
DP.2	Ier2
DP.2	Nfib
DP.2	Loxl1
DP.2	Agtr2
DP.2	Mgst3
DP.2	Ly6a
Fibroblast.1	Mgst1
Fibroblast.1	Col1a2
Fibroblast.1	Col1a1
Fibroblast.1	Dcn
Fibroblast.1	Sfrp2
Fibroblast.1	Sparc
Fibroblast.1	Agtr2
Fibroblast.1	Rcn3
Fibroblast.1	Serpinf1
Fibroblast.1	Dpt
Fibroblast.1	Pcolce
Fibroblast.1	Ctsh
Fibroblast.1	Ccdc80
Fibroblast.1	Fkbp11
Fibroblast.1	Fkbp9
Fibroblast.1	Col12a1
Fibroblast.1	Col5a1
Fibroblast.1	Col3a1
Fibroblast.1	Cxcl12
Fibroblast.1	Serpinh1
Fibroblast.1	Col5a2
Fibroblast.1	Fn1
Fibroblast.1	C1qtnf6
Fibroblast.1	Col6a3
Fibroblast.1	Peg3
Fibroblast.1	Plpp3
Fibroblast.1	Cd63
Fibroblast.1	Gpx7
Fibroblast.1	Fam46a
Fibroblast.1	Adam33
Fibroblast.1	Cdkn1c
Fibroblast.1	Selm
Fibroblast.1	Cpz
Fibroblast.1	P4ha2
Fibroblast.1	Lox
Fibroblast.1	Mfap2
Fibroblast.1	Fstl1
Fibroblast.1	Penk
Fibroblast.1	Rcn1
Fibroblast.1	Ctsk
Fibroblast.1	Kdelr3
Fibroblast.1	Copz2
Fibroblast.1	Ssr2
Fibroblast.1	Mmp23
Fibroblast.1	Cyr61
Fibroblast.1	Kdelr2
Fibroblast.1	Aebp1
Fibroblast.1	Thbs2
Fibroblast.1	Vkorc1
Fibroblast.1	Vcan
Fibroblast.1	Kitl
Fibroblast.1	Ostc
Fibroblast.1	Igfbp5
Fibroblast.1	Ramp2
Fibroblast.1	Rarres2
Fibroblast.1	Lum
Fibroblast.1	Rrbp1
Fibroblast.1	Angptl4
Fibroblast.1	Tmed3
Fibroblast.1	Timp2
Fibroblast.1	Prdx4
Fibroblast.1	Fkbp7
Fibroblast.1	C1qtnf2
Fibroblast.1	Ckap4
Fibroblast.1	Ptgfr
Fibroblast.1	Adamts2
Fibroblast.1	Fkbp10
Fibroblast.1	Il11ra1
Fibroblast.1	Gpc3
Fibroblast.1	P4hb
Fibroblast.1	Ogn
Fibroblast.1	Col6a1
Fibroblast.1	Ift20
Fibroblast.1	Lpl
Fibroblast.1	Pdia6
Fibroblast.1	Nfib
Fibroblast.1	Srpx
Fibroblast.1	Ssr4
Fibroblast.1	Col6a2
Fibroblast.1	P3h1
Fibroblast.1	Rnase4
Fibroblast.1	Htra1
Fibroblast.1	Pdgfrl
Fibroblast.1	P3h3
Fibroblast.1	Txndc5
Fibroblast.1	Crtap
Fibroblast.1	Cldn10
Fibroblast.1	Nenf
Fibroblast.1	Ddost
Fibroblast.1	Pcsk6
Fibroblast.1	Lpar1
Fibroblast.1	Vstm4
Fibroblast.1	Lman1
Fibroblast.1	Loxl1
Fibroblast.1	Arf4
Fibroblast.1	Cpxm2
Fibroblast.1	Hmgn3
Fibroblast.1	Gpx8
Fibroblast.1	Cdo1
Fibroblast.1	Rabac1
Fibroblast.1	Figf
Fibroblast.1	Maged1
Fibroblast.1	Cd302
Fibroblast.1	Meg3
Fibroblast.1	Krtcap2
Fibroblast.1	Rpn2
Fibroblast.1	Egfl6
Fibroblast.1	Creb3l1
Fibroblast.1	Ssr1
Fibroblast.1	Tgfbr3
Fibroblast.1	Ost4
Fibroblast.1	Igsf10
Fibroblast.1	Dad1
Fibroblast.1	Dpep1
Fibroblast.1	Cd81
Fibroblast.1	Srm
Fibroblast.1	Pofut2
Fibroblast.1	Thy1
Fibroblast.1	Twist1
Fibroblast.1	Sar1a
Fibroblast.1	Ppic
Fibroblast.1	Bgn
Fibroblast.1	Nnmt
Fibroblast.1	Cd34
Fibroblast.1	Dlk1
Fibroblast.1	Tmem167
Fibroblast.1	H19
Fibroblast.1	Htra3
Fibroblast.1	Pmp22
Fibroblast.1	Slc7a10
Fibroblast.1	Prrx1
Fibroblast.1	Ifitm3
Fibroblast.1	Ndn
Fibroblast.1	Crip1
Fibroblast.1	Fbn1
Fibroblast.1	Pparg
Fibroblast.1	Cd248
Fibroblast.1	Igf2
Fibroblast.1	Ptger3
Fibroblast.1	Fcgrt
Fibroblast.1	Vim
Fibroblast.1	Twist2
Fibroblast.1	Crabp1
Fibroblast.1	Eln
Fibroblast.1	Ddx5
Fibroblast.1	Slc25a5
Fibroblast.1	Ubald2
Fibroblast.1	Mest
Fibroblast.1	Calm2
Fibroblast.1	Cotl1
Fibroblast.1	Tmpo
Fibroblast.1	Mgst3
Fibroblast.1	Hn1
Fibroblast.1	Marcksl1
Fibroblast.1	Pkm
Fibroblast.1	H2afx
Fibroblast.1	Arl6ip1
Fibroblast.1	Cks2
Fibroblast.1	Cd9
Fibroblast.1	2810417H13Rik
Fibroblast.1	Stmn1
Fibroblast.1	Igfbp4
Fibroblast.1	Sfn
Fibroblast.1	Hmgb2
Fibroblast.1	Stfa3
Fibroblast.1	Krtdap
Fibroblast.1	BC100530
Fibroblast.1	Dmkn
Fibroblast.1	Perp
Fibroblast.1	Krt1
Fibroblast.1	Krt15
Fibroblast.1	Krt5
Fibroblast.1	Lgals7
Fibroblast.1	Krt14
Fibroblast.1	Islr
Fibroblast.1	Ube2c
Fibroblast.1	Efemp2
Fibroblast.1	Bend5
Fibroblast.1	Cope
Fibroblast.1	Cnpy2
Fibroblast.1	Maged2
Fibroblast.1	Arl1
Fibroblast.1	Snhg18
Fibroblast.1	Cdca8
Fibroblast.1	Mmp19
Fibroblast.1	Prrx2
Fibroblast.1	Prss23
Fibroblast.1	Idh1
Fibroblast.1	Surf4
Fibroblast.1	Top2a
Fibroblast.1	Eva1b
Fibroblast.1	Sox4
Fibroblast.1	Glt8d2
Fibroblast.1	Ikbip
Fibroblast.1	Dap
Fibroblast.1	Ccna2
Fibroblast.1	Ptn
Fibroblast.1	Cd24a
Fibroblast.1	Fam114a1
Fibroblast.1	Id2
Fibroblast.1	P3h4
Fibroblast.1	Efemp1
Fibroblast.1	Apoe
Fibroblast.1	Birc5
Fibroblast.1	Cthrc1
Fibroblast.1	Ly6d
Fibroblast.1	Nfia
Fibroblast.1	Cdk1
Fibroblast.1	Hras
Fibroblast.1	Nupr1
Fibroblast.1	Adamts1
Fibroblast.1	Oat
Fibroblast.1	Cd55
Fibroblast.1	Fbln1
Fibroblast.1	Fkbp14
Fibroblast.1	Ank2
Fibroblast.1	Smoc2
Fibroblast.1	Anxa5
Fibroblast.1	Sec22b
Fibroblast.1	Col16a1
Fibroblast.1	Vimp
Fibroblast.1	Fzd1
Fibroblast.1	Lmnb1
Fibroblast.1	Lgals3
Fibroblast.1	Prkcdbp
Fibroblast.1	S100a14
Fibroblast.1	Atf5
Fibroblast.1	Serp1
Fibroblast.1	Ech1
Fibroblast.1	Bcam
Fibroblast.1	Hmgb3
Fibroblast.1	Lrp1
Fibroblast.1	Fbn2
Fibroblast.1	Pdgfa
Fibroblast.1	Smc4
Fibroblast.1	Nkd1
Fibroblast.1	Hdgf
Fibroblast.1	Pycr1
Fibroblast.1	Wbp5
Fibroblast.1	Spc25
Fibroblast.1	Matn2
Fibroblast.1	Cdkn1a
Fibroblast.1	Adh7
Fibroblast.1	Sdc1
Fibroblast.1	Pbk
Fibroblast.1	Anxa1
Fibroblast.1	Smc2
Fibroblast.1	Olfml3
Fibroblast.1	Cox5a
Fibroblast.1	Lef1
Fibroblast.1	Tlcd2
Fibroblast.1	Calu
Fibroblast.1	Enpp2
Fibroblast.1	Spint2
Fibroblast.1	Mydgf
Fibroblast.1	Anp32e
Fibroblast.1	Tubb2b
Fibroblast.1	Cdc20
Fibroblast.1	Tmed9
Fibroblast.1	Aqp1
Fibroblast.1	Snai1
Fibroblast.1	Foxp1
Fibroblast.1	H2-D1
Fibroblast.1	Yif1a
Fibroblast.1	Stmn2
Fibroblast.1	Tubb4b
Fibroblast.1	Mmp2
Fibroblast.1	Nrp1
Fibroblast.1	Thbs1
Fibroblast.1	B3gnt9
Fibroblast.1	Slc1a3
Fibroblast.1	Bcat1
Fibroblast.1	Hdlbp
Fibroblast.1	Cnih1
Fibroblast.1	Chst12
Fibroblast.1	Tk1
Fibroblast.1	Lrrc17
Fibroblast.1	Cryab
Fibroblast.1	Racgap1
Fibroblast.1	Bub3
Fibroblast.1	Krt17
Fibroblast.1	Fxyd3
Fibroblast.1	Prdx5
Fibroblast.1	Dek
Fibroblast.1	Set
Fibroblast.1	Pappa2
Fibroblast.1	Colgalt1
Fibroblast.1	Tpx2
Fibroblast.1	S100a16
Fibroblast.1	Psat1
Fibroblast.1	Cxcl1
Fibroblast.1	Reck
Fibroblast.1	Mef2c
Fibroblast.1	Rangap1
Fibroblast.1	Gxylt2
Fibroblast.1	Zim1
Fibroblast.1	Fcer1g
Fibroblast.1	Ctsc
Fibroblast.1	Kdelr1
Fibroblast.1	Ccnb1
Fibroblast.1	Spc24
Fibroblast.1	Nusap1
Fibroblast.1	Ptx3
Fibroblast.1	Gstm2
Fibroblast.1	Tspo
Fibroblast.1	Tpd52
Fibroblast.1	Snx2
Fibroblast.1	Actr3
Fibroblast.1	Sox11
Fibroblast.1	Mt1
Fibroblast.1	Nucb2
Fibroblast.1	Crip2
Fibroblast.1	Tmem45a
Fibroblast.1	Arpc2
Fibroblast.1	Serpinb5
Fibroblast.1	Dpm3
Fibroblast.1	Yif1b
Fibroblast.1	Calm4
Fibroblast.1	Aurkb
Fibroblast.1	Pdia5
Fibroblast.1	Sostdc1
Fibroblast.1	Cd47
Fibroblast.1	Jup
Fibroblast.1	Ctnnb1
Fibroblast.1	Bet1l
Fibroblast.1	Incenp
Fibroblast.1	Sra1
Fibroblast.1	Tnfaip6
Fibroblast.1	Serping1
Fibroblast.1	Fndc3b
Fibroblast.1	Osr2
Fibroblast.1	Comt
Fibroblast.1	Cox7a2l
Fibroblast.1	Lmo1
Fibroblast.1	Hspb1
Fibroblast.1	Rrm2
Fibroblast.1	Gstm5
Fibroblast.1	Igf1
Fibroblast.1	Gm266
Fibroblast.1	Hist1h2ap
Fibroblast.1	Klf9
Fibroblast.1	Prc1
Fibroblast.1	Oaf
Fibroblast.1	Plod1
Fibroblast.1	Wisp1
Fibroblast.1	Fscn1
Fibroblast.1	Hspa5
Fibroblast.1	Tpst1
Fibroblast.1	Cenpf
Fibroblast.1	Mki67
Fibroblast.1	Gpr153
Fibroblast.1	Cdc42ep2
Fibroblast.1	Stt3a
Fibroblast.1	Dhrs7
Fibroblast.1	Sec24d
Fibroblast.1	Gpr180
Fibroblast.1	Osr1
Fibroblast.1	Sfrp5
Fibroblast.1	Fam64a
Fibroblast.1	Fam49b
Fibroblast.1	Btg2
Fibroblast.1	Hsp90b1
Fibroblast.1	Mxd3
Fibroblast.1	Cxcl14
Fibroblast.1	Raly
Fibroblast.1	Pycard
Fibroblast.1	Cdca3
Fibroblast.1	Atp6v1f
Fibroblast.1	Cpq
Fibroblast.1	Ezr
Fibroblast.1	Efhd2
Fibroblast.1	Cenpe
Fibroblast.1	Lgmn
Fibroblast.1	Csnk1a1
Fibroblast.1	Tyrobp
Fibroblast.1	Mad2l1
Fibroblast.1	Sap30
Fibroblast.1	Basp1
Fibroblast.1	Lhfpl2
Fibroblast.1	Shcbp1
Fibroblast.1	Tmem263
Fibroblast.1	Tacc3
Fibroblast.1	Nucb1
Fibroblast.1	Pkp3
Fibroblast.1	Fgfbp1
Fibroblast.1	Gpc4
Fibroblast.1	Eno1
Fibroblast.1	Aurka
Fibroblast.1	Serinc3
Fibroblast.1	2310039H08Rik
Fibroblast.1	Vcam1
Fibroblast.1	Tmem119
Fibroblast.1	Trim29
Fibroblast.1	Bmp7
Fibroblast.1	Itga6
Fibroblast.1	Plk1
Fibroblast.1	Celf2
Fibroblast.1	Slc2a1
Fibroblast.1	Dsp
Fibroblast.1	Taldo1
Fibroblast.1	Colec12
Fibroblast.1	Actn4
Fibroblast.1	Fxyd5
Fibroblast.1	Asf1b
Fibroblast.1	Kif22
Fibroblast.1	Acta2
Fibroblast.1	Serf1
Fibroblast.1	Dnaja1
Fibroblast.1	Nono
Fibroblast.1	Mfap5
Fibroblast.1	Cnn2
Fibroblast.1	Ezh2
Fibroblast.1	Eid1
Fibroblast.1	Tgfb1
Fibroblast.1	Trp63
Fibroblast.1	Col18a1
Fibroblast.1	Hmmr
Fibroblast.1	Ppp1r14c
Fibroblast.1	2010111I01Rik
Fibroblast.1	Copb2
Fibroblast.1	Ckb
Fibroblast.1	Mapre2
Fibroblast.1	Lsm2
Fibroblast.1	Tyms
Fibroblast.1	Gpi1
Fibroblast.1	Aldh2
Fibroblast.1	Irx5
Fibroblast.1	Ass1
Fibroblast.1	Gata3
Fibroblast.1	Rbp1
Fibroblast.1	Cdc42ep5
Fibroblast.1	Ucp2
Fibroblast.1	Arhgef25
Fibroblast.1	Tuba1c
Fibroblast.1	Cercam
Fibroblast.1	Guca1a
Fibroblast.1	Rspo3
Fibroblast.1	Dusp23
Fibroblast.1	Rhobtb3
Fibroblast.1	Kcnq1ot1
Fibroblast.1	Pdia3
Fibroblast.1	Smdt1
Fibroblast.1	Gmnn
Fibroblast.1	Syngr2
Fibroblast.1	Atp1b3
Fibroblast.1	6330403K07Rik
Fibroblast.1	Mcfd2
Fibroblast.1	Trps1
Fibroblast.1	Nucks1
Fibroblast.1	Actl6a
Fibroblast.1	Nrarp
Fibroblast.1	Snrpe
Fibroblast.1	Slc35a2
Fibroblast.1	Sms
Fibroblast.1	Yipf5
Fibroblast.1	Rbmx
Fibroblast.1	Fxyd6
Fibroblast.1	Ywhah
Fibroblast.1	Serpine2
Fibroblast.1	Pdlim1
Fibroblast.1	Impdh1
Fibroblast.1	Knstrn
Fibroblast.1	Acot7
Fibroblast.1	Pdgfra
Fibroblast.1	Cav1
Fibroblast.1	Gcat
Fibroblast.1	Phlda1
Fibroblast.1	Lrrc59
Fibroblast.1	Emb
Fibroblast.1	Tfap2b
Fibroblast.1	Vasp
Fibroblast.1	Ccnb2
Fibroblast.1	Ptrf
Fibroblast.1	Trp53i13
Fibroblast.1	Glul
Fibroblast.1	Fam212a
Fibroblast.1	Tacstd2
Fibroblast.1	Slc39a7
Fibroblast.1	Sec61a1
Fibroblast.1	Cdkn2d
Fibroblast.1	H2afy
Fibroblast.1	Pa2g4
Fibroblast.1	Lbr
Fibroblast.1	Cd151
Fibroblast.1	Ssr3
Fibroblast.1	Snx5
Fibroblast.1	Plk2
Fibroblast.1	Dpy30
Fibroblast.1	Spon1
Fibroblast.1	Hnrnpa3
Fibroblast.1	Tspan7
Fibroblast.1	Por
Fibroblast.1	Smim14
Fibroblast.1	Emc10
Fibroblast.1	Wipi1
Fibroblast.1	Pros1
Fibroblast.1	Prr5
Fibroblast.1	Bst2
Fibroblast.1	H2afv
Fibroblast.1	Gja1
Fibroblast.1	Tomm22
Fibroblast.1	Pttg1
Fibroblast.1	Litaf
Fibroblast.1	Galk1
Fibroblast.1	Tmem97
Fibroblast.1	Epcam
Fibroblast.1	Rad21
Fibroblast.1	Cenpw
Fibroblast.1	Coro1a
Fibroblast.1	H1f0
Fibroblast.1	Gaa
Fibroblast.1	Srgn
Fibroblast.1	Ccdc34
Fibroblast.1	Cirbp
Fibroblast.1	Timm17b
Fibroblast.1	Hprt
Fibroblast.1	Vdac2
Fibroblast.1	Rrm1
Fibroblast.1	Npl
Fibroblast.1	Urah
Fibroblast.1	Nfix
Fibroblast.1	Ptbp3
Fibroblast.1	Gmfg
Fibroblast.1	Lamp1
Fibroblast.1	Pkig
Fibroblast.1	S100a13
Fibroblast.1	Slbp
Fibroblast.1	Capza2
Fibroblast.1	Itgb5
Fibroblast.1	Cycs
Fibroblast.1	Slc7a5
Fibroblast.1	Xbp1
Fibroblast.1	Fst
Fibroblast.1	Cct4
Fibroblast.1	Smarce1
Fibroblast.1	Sec31a
Fibroblast.1	Hs3st6
Fibroblast.1	Ccnd1
Fibroblast.1	Aqp3
Fibroblast.1	Erlec1
Fibroblast.1	Ptpn18
Fibroblast.1	Tuba4a
Fibroblast.1	Rac2
Fibroblast.1	Cenpa
Fibroblast.1	Lrpap1
Fibroblast.1	Pmf1
Fibroblast.1	Eif4ebp1
Fibroblast.1	Dstn
Fibroblast.1	Egr1
Fibroblast.1	Pkp1
Fibroblast.1	Col23a1
Fibroblast.1	Nasp
Fibroblast.1	Bok
Fibroblast.1	Mafb
Fibroblast.1	Klf13
Fibroblast.1	Slc3a2
Fibroblast.1	Copa
Fibroblast.1	Rgs2
Fibroblast.1	Efna5
Fibroblast.1	Armcx3
Fibroblast.1	Nrros
Fibroblast.1	Rbbp4
Fibroblast.1	Wnt6
Fibroblast.1	Cenpm
Fibroblast.1	2700094K13Rik
Fibroblast.1	Mt2
Fibroblast.1	Lsm5
Fibroblast.1	Gltscr2
Fibroblast.1	Capn6
Fibroblast.1	Sfpq
Fibroblast.1	Cpne5
Fibroblast.1	Asprv1
Fibroblast.1	Fos
Fibroblast.1	Rab25
Fibroblast.1	Trf
Fibroblast.1	Gm42418
Fibroblast.1	Des
Fibroblast.1	Kcnj8
Fibroblast.1	Ngfr
Fibroblast.1	Lig1
Fibroblast.1	Tm4sf1
Fibroblast.1	Tppp3
Fibroblast.1	Igfbp3
Fibroblast.1	Fosb
Fibroblast.2	Lum
Fibroblast.2	Crabp1
Fibroblast.2	Twist2
Fibroblast.2	Irx1
Fibroblast.2	Pth1r
Fibroblast.2	Cav1
Fibroblast.2	Egfl6
Fibroblast.2	Stmn2
Fibroblast.2	Lmcd1
Fibroblast.2	Cldn10
Fibroblast.2	Tcf4
Fibroblast.2	Nrn1
Fibroblast.2	Rspo3
Fibroblast.2	Efna5
Fibroblast.2	Fgfr1
Fibroblast.2	Htra1
Fibroblast.2	Pid1
Fibroblast.2	Penk
Fibroblast.2	P4ha2
Fibroblast.2	Wif1
Fibroblast.2	Robo2
Fibroblast.2	Mef2c
Fibroblast.2	Gm1673
Fibroblast.2	Hmgn3
Fibroblast.2	Ppp1r14a
Fibroblast.2	Col26a1
Fibroblast.2	Grem2
Fibroblast.2	Col3a1
Fibroblast.2	Gas1
Fibroblast.2	Trps1
Fibroblast.2	Ppic
Fibroblast.2	a
Fibroblast.2	Zeb2
Fibroblast.2	Rcn3
Fibroblast.2	Kdelr3
Fibroblast.2	Twist1
Fibroblast.2	Col1a2
Fibroblast.2	Serpinh1
Fibroblast.2	Kcnk2
Fibroblast.2	C1qtnf2
Fibroblast.2	Col1a1
Fibroblast.2	Fbln1
Fibroblast.2	Nkd1
Fibroblast.2	Pitx2
Fibroblast.2	Col6a1
Fibroblast.2	Eva1b
Fibroblast.2	Sparc
Fibroblast.2	Lmna
Fibroblast.2	Dcn
Fibroblast.2	Col6a2
Fibroblast.2	Emp3
Fibroblast.2	Ostc
Fibroblast.2	Mfap2
Fibroblast.2	Anxa5
Fibroblast.2	Vim
Fibroblast.2	Cd63
Fibroblast.2	Cxcl14
Fibroblast.2	Gng5
Fibroblast.2	Klf4
Fibroblast.2	Nfib
Fibroblast.2	Ifitm3
Fibroblast.2	H2afx
Fibroblast.2	Arl6ip1
Fibroblast.2	Arpc1b
Fibroblast.2	Cks2
Fibroblast.2	Tagln2
Fibroblast.2	Itm2a
Fibroblast.2	Mt1
Fibroblast.2	S100a16
Fibroblast.2	Hmgb2
Fibroblast.2	Dlk1
Fibroblast.2	Igfbp4
Fibroblast.2	Cdkn1c
Fibroblast.2	Krtdap
Fibroblast.2	Mest
Fibroblast.2	Agtr2
Fibroblast.2	Postn
Fibroblast.2	Hbb-bt
Fibroblast.2	Lgals7
Fibroblast.2	Krt14
Fibroblast.2	Tmem132c
Fibroblast.2	Ddah1
Fibroblast.2	Cma1
Fibroblast.2	Hn1
Fibroblast.2	Igf2
Fibroblast.2	Ptn
Fibroblast.2	B2m
Fibroblast.2	Tubb4b
Fibroblast.2	Krt5
Fibroblast.2	Dmkn
Fibroblast.2	Arf4
Fibroblast.2	Cd9
Fibroblast.2	Sepp1
Fibroblast.2	Birc5
Fibroblast.2	Itih5
Fibroblast.2	Plagl1
Fibroblast.2	Cotl1
Fibroblast.2	Stfa3
Fibroblast.2	Wbp5
Fibroblast.2	Maged1
Fibroblast.2	Aspn
Fibroblast.2	Krt15
Fibroblast.2	Smoc2
Fibroblast.2	Ccnd2
Fibroblast.2	Tpst1
Fibroblast.2	BC100530
Fibroblast.2	Perp
Fibroblast.2	Ptk7
Fibroblast.2	Eif2s2
Fibroblast.2	Igfbp7
Fibroblast.2	Ebf1
Fibroblast.2	Dbi
Fibroblast.2	Ube2c
Fibroblast.2	Selm
Fibroblast.2	Eln
Fibroblast.2	Col4a1
Fibroblast.2	Cdca8
Fibroblast.2	Vcan
Fibroblast.2	Cdh11
Fibroblast.2	Hba-a2
Fibroblast.2	Igfbp5
Fibroblast.2	Sfn
Fibroblast.2	Cst3
Fibroblast.2	Txndc5
Fibroblast.2	Runx1t1
Fibroblast.2	Rspo1
Fibroblast.2	Lhfp
Fibroblast.2	B3gnt9
Fibroblast.2	Cd24a
Fibroblast.2	Tubb6
Fibroblast.2	Eid1
Fibroblast.2	Rcn1
Fibroblast.2	Cks1b
Fibroblast.2	Tpx2
Fibroblast.2	Crip2
Fibroblast.2	Pdgfa
Fibroblast.2	Ccna2
Fibroblast.2	Lgals3
Fibroblast.2	Col8a1
Fibroblast.2	Ldhb
Fibroblast.2	Bcl11b
Fibroblast.2	Fn1
Fibroblast.2	Cdca3
Fibroblast.2	Thbs2
Fibroblast.2	Ssr3
Fibroblast.2	Cdk1
Fibroblast.2	Ctsc
Fibroblast.2	Vcam1
Fibroblast.2	Pdlim1
Fibroblast.2	Ccnb1
Fibroblast.2	H2-D1
Fibroblast.2	Cdc20
Fibroblast.2	Cenpa
Fibroblast.2	Top2a
Fibroblast.2	Foxp1
Fibroblast.2	Mme
Fibroblast.2	Igsf10
Fibroblast.2	Nt5e
Fibroblast.2	Fam162a
Fibroblast.2	Hras
Fibroblast.2	Gas6
Fibroblast.2	Nbl1
Fibroblast.2	S100a14
Fibroblast.2	Bcam
Fibroblast.2	Ubald2
Fibroblast.2	Carhsp1
Fibroblast.2	2810417H13Rik
Fibroblast.2	Tns3
Fibroblast.2	Guca1a
Fibroblast.2	Dad1
Fibroblast.2	Bcl11a
Fibroblast.2	Racgap1
Fibroblast.2	Prrx2
Fibroblast.2	Fabp4
Fibroblast.2	Ift20
Fibroblast.2	Snx2
Fibroblast.2	Cpz
Fibroblast.2	Ccdc34
Fibroblast.2	Fam46a
Fibroblast.2	Rangap1
Fibroblast.2	Loxl1
Fibroblast.2	Akap12
Fibroblast.2	Fxyd3
Fibroblast.2	Ly6d
Fibroblast.2	Fcer1g
Fibroblast.2	Col18a1
Fibroblast.2	Mki67
Fibroblast.2	Nid1
Fibroblast.2	Tacc3
Fibroblast.2	Vstm4
Fibroblast.2	Spint2
Fibroblast.2	Msrb2
Fibroblast.2	Prc1
Fibroblast.2	Map1b
Fibroblast.2	Hdac5
Fibroblast.2	Snhg18
Fibroblast.2	Spc25
Fibroblast.2	Clec3b
Fibroblast.2	Col12a1
Fibroblast.2	Sat1
Fibroblast.2	Svbp
Fibroblast.2	Fbn1
Fibroblast.2	Abracl
Fibroblast.2	Calm4
Fibroblast.2	Mt2
Fibroblast.2	Jup
Fibroblast.2	Bmp7
Fibroblast.2	Fibin
Fibroblast.2	Nusap1
Fibroblast.2	Ccnb2
Fibroblast.2	Aurkb
Fibroblast.2	Hes1
Fibroblast.2	Col4a2
Fibroblast.2	2310039H08Rik
Fibroblast.2	Lmo1
Fibroblast.2	Krt17
Fibroblast.2	Serpinb5
Fibroblast.2	Zyx
Fibroblast.2	Fkbp7
Fibroblast.2	Fam64a
Fibroblast.2	Smc4
Fibroblast.2	Myl9
Fibroblast.2	Cenpf
Fibroblast.2	Shox2
Fibroblast.2	Rpl39l
Fibroblast.2	Gm14964
Fibroblast.2	Sdc1
Fibroblast.2	Psat1
Fibroblast.2	Zfp36
Fibroblast.2	Zcchc5
Fibroblast.2	Tuba1c
Fibroblast.2	Tmpo
Fibroblast.2	Mgst1
Fibroblast.2	Tshz2
Fibroblast.2	Fscn1
Fibroblast.2	Arpc2
Fibroblast.2	Tyrobp
Fibroblast.2	Fkbp14
Fibroblast.2	Hspb1
Fibroblast.2	Nrk
Fibroblast.2	Tppp3
Fibroblast.2	Capg
Fibroblast.2	Morf4l2
Fibroblast.2	Clic1
Fibroblast.2	Pbk
Fibroblast.2	Tspo
Fibroblast.2	Mgst3
Fibroblast.2	Lgmn
Fibroblast.2	Slc39a7
Fibroblast.2	Mxd4
Fibroblast.2	Igfbp3
Fibroblast.2	Knstrn
Fibroblast.2	Hist1h2ap
Fibroblast.2	Bub3
Fibroblast.2	Plk1
Fibroblast.2	Lrig1
Fibroblast.2	Pdpn
Fibroblast.2	Aldh18a1
Fibroblast.2	Slc2a1
Fibroblast.2	Mxd3
Fibroblast.2	Calu
Fibroblast.2	Pdia5
Fibroblast.2	Trim29
Fibroblast.2	Trub1
Fibroblast.2	Il11ra1
Fibroblast.2	Cenpe
Fibroblast.2	Hmmr
Fibroblast.2	Dsp
Fibroblast.2	Ezr
Fibroblast.2	Lmnb1
Fibroblast.2	Spc24
Fibroblast.2	Kif22
Fibroblast.2	Cyr61
Fibroblast.2	Gorasp2
Fibroblast.2	Aurka
Fibroblast.2	Sec23a
Fibroblast.2	P3h1
Fibroblast.2	Shcbp1
Fibroblast.2	Gpx8
Fibroblast.2	Trp63
Fibroblast.2	Acta2
Fibroblast.2	Fkbp11
Fibroblast.2	Smc2
Fibroblast.2	Prss23
Fibroblast.2	Scarf2
Fibroblast.2	Mettl1
Fibroblast.2	Runx1
Fibroblast.2	Copz1
Fibroblast.2	Tmem119
Fibroblast.2	Anp32e
Fibroblast.2	H2afj
Fibroblast.2	Zfp536
Fibroblast.2	Efhd2
Fibroblast.2	Incenp
Fibroblast.2	Fxyd5
Fibroblast.2	Sdpr
Fibroblast.2	Srpx
Fibroblast.2	Eif4ebp1
Fibroblast.2	Sar1a
Fibroblast.2	Cope
Fibroblast.2	Tk1
Fibroblast.2	Cebpb
Fibroblast.2	Emc10
Fibroblast.2	Cd151
Fibroblast.2	Ppp1r14c
Fibroblast.2	Col14a1
Fibroblast.2	Gata3
Fibroblast.2	Rabac1
Fibroblast.2	Tcf12
Fibroblast.2	Dst
Fibroblast.2	Cryab
Fibroblast.2	Pkp3
Fibroblast.2	Sec13
Fibroblast.2	Litaf
Fibroblast.2	Pycard
Fibroblast.2	Nrarp
Fibroblast.2	Fgfbp1
Fibroblast.2	Ufsp2
Fibroblast.2	Srm
Fibroblast.2	Mapre2
Fibroblast.2	Mfap5
Fibroblast.2	Serpinb1a
Fibroblast.2	Cygb
Fibroblast.2	Fam174b
Fibroblast.2	Lockd
Fibroblast.2	Tead2
Fibroblast.2	Serf1
Fibroblast.2	Tmeff2
Fibroblast.2	Ndufa4l2
Fibroblast.2	2700094K13Rik
Fibroblast.2	Msn
Fibroblast.2	Tmem246
Fibroblast.2	Raph1
Fibroblast.2	Anxa1
Fibroblast.2	Tmem47
Fibroblast.2	Efemp1
Fibroblast.2	Galk1
Fibroblast.2	Ccnd1
Fibroblast.2	Prdx4
Fibroblast.2	Tfap2b
Fibroblast.2	Pttg1
Fibroblast.2	Sema3c
Fibroblast.2	Klf2
Fibroblast.2	Serpine2
Fibroblast.2	Bst2
Fibroblast.2	Agtr1a
Fibroblast.2	Bri3
Fibroblast.2	Rps6ka3
Fibroblast.2	Emp2
Fibroblast.2	Ogn
Fibroblast.2	Copg1
Fibroblast.2	Kdelr1
Fibroblast.2	Egfl7
Fibroblast.2	H2afy
Fibroblast.2	Zfp36l2
Fibroblast.2	Copz2
Fibroblast.2	Kcnj8
Fibroblast.2	Odc1
Fibroblast.2	Epcam
Fibroblast.2	Btg2
Fibroblast.2	Dpm3
Fibroblast.2	Emb
Fibroblast.2	Tmem45a
Fibroblast.2	Rbp1
Fibroblast.2	Cdc42ep3
Fibroblast.2	Neat1
Fibroblast.2	Ostf1
Fibroblast.2	Aldh2
Fibroblast.2	Cdkn2d
Fibroblast.2	Lpar4
Fibroblast.2	Cox4i2
Fibroblast.2	Mapk3
Fibroblast.2	Klf5
Fibroblast.2	Fst
Fibroblast.2	Hprt
Fibroblast.2	Efnb2
Fibroblast.2	Copb2
Fibroblast.2	Sulf2
Fibroblast.2	Asf1b
Fibroblast.2	Col15a1
Fibroblast.2	Urah
Fibroblast.2	Tacstd2
Fibroblast.2	Gcat
Fibroblast.2	Tgfbi
Fibroblast.2	Dnaja1
Fibroblast.2	Htra3
Fibroblast.2	Igfbp2
Fibroblast.2	Gmfg
Fibroblast.2	Npl
Fibroblast.2	Sapcd1
Fibroblast.2	Ivns1abp
Fibroblast.2	Ly6a
Fibroblast.2	Srgn
Fibroblast.2	Serp1
Fibroblast.2	Tspan7
Fibroblast.2	Klf13
Fibroblast.2	Hmox1
Fibroblast.2	Tmem263
Fibroblast.2	Angptl1
Fibroblast.2	Pkp1
Fibroblast.2	Ptpn18
Fibroblast.2	Osr1
Fibroblast.2	Cdkn1a
[truncated: 15,133 more rows]

## Sheet: Supplemental Fig. 5B
cluster	gene
IFE	Krt1
IFE	Krt10
IFE	Stfa3
IFE	BC100530
IFE	Calm4
IFE	Krtdap
IFE	Ly6d
IFE	H19
IFE	Flg
IFE	Fabp5
IFE	Krt16
IFE	Krt15
IFE	Dmkn
IFE	Fam25c
IFE	Lgals3
IFE	Ndufa4l2
IFE	Ly6g6c
IFE	Csta1
IFE	Anxa8
IFE	Aqp3
IFE	Gltp
IFE	Sfn
IFE	Them5
IFE	Klf4
IFE	Fam162a
IFE	Sbsn
IFE	Urah
IFE	Endou
IFE	Ahnak2
IFE	Klf5
IFE	Mafb
IFE	Neat1
IFE	Clca3a2
IFE	Anxa1
IFE	Pkp1
IFE	Serpinb5
IFE	Slc2a1
IFE	Wnt4
IFE	Lor
IFE	Dsp
IFE	S100a11
IFE	Npl
IFE	Dbi
IFE	Perp
IFE	Postn
IFE	Lypd3
IFE	Rab25
IFE	Avpi1
IFE	Higd1a
IFE	Dapl1
IFE	Asprv1
IFE	Fgfbp1
IFE	Anxa2
IFE	Fos
IFE	Jup
IFE	Tmem45a
IFE	Hspb1
IFE	Pycard
IFE	Serpinb12
IFE	Pou3f1
IFE	Capns2
IFE	S100a16
IFE	Klf3
IFE	Cdkn1a
IFE	Ahnak
IFE	Dsg1a
IFE	Igfbp2
IFE	Rbp2
IFE	Gsto1
IFE	Rora
IFE	Gcat
IFE	Ifitm3
IFE	BC117090
IFE	Tmprss4
IFE	Ckmt1
IFE	Col17a1
IFE	Rnh1
IFE	Rnase4
IFE	Tacstd2
IFE	Clu
IFE	Ppl
IFE	Ezr
IFE	Egln3
IFE	Stfa2
IFE	Sparc
IFE	Cysrt1
IFE	Rab38
IFE	Tppp3
IFE	Trim29
IFE	Slc1a3
IFE	F3
IFE	Sdc1
IFE	Trim7
IFE	Dgcr6
IFE	Elovl4
IFE	S100a10
IFE	2610528A11Rik
IFE	Defb1
IFE	Ptgs1
IFE	Cfap57
IFE	Satb1
IFE	Dsc3
IFE	Anxa7
IFE	Eif6
IFE	Prkcdbp
IFE	Klk8
IFE	Tuba4a
IFE	Apoc1
IFE	Prss23
IFE	Ralbp1
IFE	Lad1
IFE	Slc6a6
IFE	Lypd6b
IFE	Casp14
IFE	Il20rb
IFE	Pkp3
IFE	Car13
IFE	Il17rc
IFE	Evpl
IFE	Pla2g2f
IFE	Fosl2
IFE	Itga6
IFE	Wnt7b
IFE	Enah
IFE	Calm5
IFE	Irx3
IFE	Ier2
IFE	Ppp1r14a
IFE	Ptges
IFE	Ndrg1
IFE	Gnai1
IFE	Metrnl
IFE	Ces2g
IFE	Ablim1
IFE	Bcl11b
IFE	Rab11a
IFE	Rab3d
IFE	Efna3
IFE	H2afj
IFE	Sytl1
IFE	Tdh
IFE	Lancl1
IFE	Sdr16c5
IFE	Smagp
IFE	Cd109
IFE	Tgm3
IFE	S100a14
IFE	Mall
IFE	Ackr4
IFE	Tgfbi
IFE	Oas1f
IFE	Dstn
IFE	Atp2b4
IFE	Ak2
IFE	1810011O10Rik
IFE	Kcnk2
IFE	Clip1
IFE	Aldh3b2
IFE	Cldn1
IFE	P3h4
IFE	Polr1d
IFE	Plbd1
IFE	Gm94
IFE	Tmem40
IFE	Klk10
IFE	Adh1
IFE	Skint9
IFE	Bicd2
IFE	Nipal2
IFE	Kif26a
IFE	Tprg
IFE	Gadl1
IFE	Mgst2
IFE	4833423E24Rik
IFE	Dusp22
IFE	Hpgds
IFE	Clip4
IFE	Gjb5
IFE	Pou2f3
IFE	Clca2
IFE	Plxdc2
IFE	Cbr3
IFE	Klk13
IFE	Fam83g
IFE	Pak6
IFE	Gm15987
IFE	Igf2
IFE	Il6st
IFE	Acer1
IFE	Galnt6
IFE	Il6ra
IFE	Mettl7a1
IFE	Klk11
IFE	Ace2
IFE	Fam57a
IFE	Acsbg1
IFE	Tmsb4x
IFE	Hoxc13
IFE	Morf4l1
IFE	Lbh
IFE	Snrpg
IFE	H2afv
IFE	Gpx4
IFE	Tgfb1
IFE	Ctnnb1
IFE	Gclm
IFE	Cnn3
IFE	Hsp90aa1
IFE	Deb1
IFE	Sms
IFE	Chd4
IFE	Hnrnpa3
IFE	Ptms
IFE	Calm2
IFE	Wipi1
IFE	Dek
IFE	Dnaja1
IFE	Psip1
IFE	Runx1
IFE	Rexo2
IFE	Tmsb10
IFE	Calm1
IFE	Tgfb2
IFE	Cks1b
IFE	Cntfr
IFE	Lap3
IFE	Hmgn2
IFE	Hmgb3
IFE	Igfbp7
IFE	Slc25a4
IFE	Gnai2
IFE	Slc3a2
IFE	Fkbp1a
IFE	Cbx3
IFE	2700094K13Rik
IFE	Dut
IFE	Bcl2
IFE	Emp3
IFE	Bach2
IFE	Marcks
IFE	Anp32b
IFE	Cd200
IFE	Mfap2
IFE	2810417H13Rik
IFE	Tuba1b
IFE	Ctsl
IFE	Ctsz
IFE	Ptn
IFE	Cadm1
IFE	Lgmn
IFE	Tubb5
IFE	Tuba1a
IFE	Nap1l1
IFE	Stmn1
IFE	Hmgb2
IFE	Cux1
IFE	Ucp2
IFE	Ftl1
IFE	Ccnd1
IFE	Alcam
IFE	Cyba
IFE	Phlda1
IFE	B2m
IFE	Nrp2
IFE	Basp1
IFE	Lgals1
IFE	Lhx2
IFE	Ptgds
IFE	Pmel
IFE	Vim
IFE	Dct
IFE	Fermt2
IFE	Marcksl1
IFE	Cst6
IFE	Megf6
IFE	Sprr2a3
IFE	Fgfr1
IFE	Txndc17
IFE	Kdm5b
IFE	Snrpb2
IFE	Wbp5
IFE	Trps1
IFE	Cenpa
IFE	Zfp750
IFE	Nasp
IFE	Sptssa
IFE	Adamts17
IFE	Shh
IFE	Slc31a2
IFE	Lmo4
IFE	Lmnb1
IFE	Glo1
IFE	Smc4
IFE	Sult2b1
IFE	Slc22a4
IFE	Tmem43
IFE	Tiam1
IFE	Ccdc34
IFE	Dusp14
IFE	Pdlim1
IFE	Aplp2
IFE	Hnrnpm
IFE	Ass1
IFE	Dennd1a
IFE	Sema3f
IFE	Krt28
IFE	Nucks1
IFE	Zbtb7b
IFE	Arpc1b
IFE	Tk1
IFE	Nkd1
IFE	Ppp1r14b
IFE	Srsf9
IFE	Abi3bp
IFE	Mcm5
IFE	Bax
IFE	Hotairm1
IFE	Hexa
IFE	Pdzrn3
IFE	Tspan18
IFE	Agpat4
IFE	Agpat3
IFE	Rcc2
IFE	Sult5a1
IFE	Ets2
IFE	Rapgefl1
IFE	Sfpq
IFE	Elovl1
IFE	Bgn
IFE	Eef2k
IFE	Wnt3
IFE	Junb
IFE	Timp3
IFE	Emp1
IFE	Mlana
IFE	Rab34
IFE	Birc5
IFE	Lgr5
IFE	Slc24a5
IFE	Rhov
IFE	Ncam1
IFE	Tmpo
IFE	Col14a1
IFE	Sec61b
IFE	Wnt10a
IFE	Ddx39b
IFE	Uhrf1
IFE	Aldoa
IFE	Dtymk
IFE	Lig1
IFE	Dynlt3
IFE	Bmp4
IFE	Fam132a
IFE	Ehd2
IFE	Krtcap2
IFE	Spink5
IFE	Bnc2
IFE	Id3
IFE	Wnt16
IFE	Iffo2
IFE	Hsp90b1
IFE	Hnrnpc
IFE	Anp32e
IFE	Sgpp1
IFE	Dgat2
IFE	Gpnmb
IFE	Ly6e
IFE	Ppp1r14c
IFE	Cdc42ep3
IFE	Smc2
IFE	Rdx
IFE	Casz1
IFE	Mapk13
IFE	Por
IFE	Degs1
IFE	Aebp1
IFE	Sox4
IFE	Ywhah
IFE	Csnk1e
IFE	Csrp2
IFE	Tmem238
IFE	Id2
IFE	Tyrobp
IFE	Lsm5
IFE	Idh1
IFE	Fn1
IFE	Il1f5
IFE	Zeb2
IFE	Mgp
IFE	Anp32a
IFE	Prdx4
IFE	Celsr1
IFE	C1qb
IFE	Syngr1
IFE	Epcam
IFE	Gpc3
IFE	Hnrnpu
IFE	Antxr1
IFE	Ccnb2
IFE	Mpzl2
IFE	Fcer1g
IFE	Lsm2
IFE	Cldn10
IFE	Rgs2
IFE	Tm4sf1
IFE	Mcm7
IFE	Mitf
IFE	Mcm6
IFE	Sox9
IFE	Mcm3
IFE	Fkbp4
IFE	Pax3
IFE	Col7a1
IFE	Gas1
IFE	Spc24
IFE	Nono
IFE	Mgst3
IFE	Sdcbp
IFE	Psme2
IFE	Hnrnpdl
IFE	Crip1
IFE	Calm3
IFE	Adgrg1
IFE	Dlk2
IFE	Ccna2
IFE	Cdca3
IFE	Mapkapk3
IFE	Ptrf
IFE	Cenpm
IFE	Ggh
IFE	Oat
IFE	Runx3
IFE	Abhd5
IFE	Tm7sf3
IFE	Ube2s
IFE	Cd52
IFE	Zfp706
IFE	Ech1
IFE	Sepw1
IFE	Dkkl1
IFE	Tbx1
IFE	Arhgdia
IFE	Rfc4
IFE	Arl4c
IFE	Dpysl3
IFE	Sox6
IFE	Mbd3
IFE	Smc3
IFE	Slc7a5
IFE	Sulf2
IFE	Cdh1
IFE	Mxd4
IFE	Cd74
IFE	Smarca5
IFE	Actl6a
IFE	Bace2
IFE	Tnk1
IFE	C1qa
IFE	Hmgcs2
IFE	Dctpp1
IFE	Cdca8
IFE	Ap1s2
IFE	Mki67
IFE	Col27a1
IFE	Il11ra1
IFE	Msx2
IFE	Plek2
IFE	Ssrp1
IFE	St13
IFE	Tipin
IFE	Ostf1
IFE	Galk1
IFE	Rpa2
IFE	Olfm1
IFE	Sec11c
IFE	Smc1a
IFE	Serpinh1
IFE	Ywhaq
IFE	Rgs10
IFE	Ilk
IFE	Cuedc2
IFE	Cdk1
IFE	Gmnn
IFE	Limd2
IFE	Top2a
IFE	2010111I01Rik
IFE	Prdx5
IFE	Rnaseh2c
IFE	Kremen2
IFE	Coro1a
IFE	Lsm8
IFE	Pdgfa
IFE	Lyar
IFE	Isyna1
IFE	Calr
IFE	Lsm6
IFE	Ctss
IFE	Rrm2
IFE	Pmf1
IFE	Ednrb
IFE	Timp2
IFE	C1qc
IFE	Pgp
IFE	Msn
IFE	Hells
IFE	Hagh
IFE	Dazap1
IFE	Mcoln3
IFE	Arhgap10
IFE	Fam13a
IFE	Tyr
IFE	St3gal6
IFE	Plgrkt
IFE	Laptm5
IFE	Egr1
IFE	Mef2c
IFE	Rabep1
IFE	Ngfrap1
IFE	Ung
IFE	Prmt1
IFE	Kit
IFE	Cenpf
IFE	Snrpd3
IFE	Ptch1
IFE	Dnajc9
IFE	Smc6
IFE	Srsf7
IFE	Cbx1
IFE	Ptch2
IFE	H2afx
IFE	Hist1h1c
IFE	Fxyd5
IFE	Rbbp7
IFE	Mcm2
IFE	Ccnb1
IFE	Vdac2
IFE	Hmgn3
IFE	Knstrn
IFE	Pim3
IFE	Igsf8
IFE	Ndufb7
IFE	Map1lc3a
IFE	Dusp7
IFE	Ybx3
IFE	Trf
IFE	Rrm1
IFE	Pla2g7
IFE	Tpx2
IFE	Mgat4b
IFE	Rfc2
IFE	Sox10
IFE	Cenpe
IFE	Csrp1
IFE	Sae1
IFE	Npy
IFE	H2-Ab1
IFE	Lockd
IFE	Krtap17-1
IFE	Cdc20
IFE	Rnf121
IFE	Srpk2
IFE	H1fx
IFE	Acat1
IFE	Ilf2
IFE	Taldo1
IFE	Gm2a
IFE	Ahsa1
IFE	Slc45a2
IFE	Txnip
IFE	Usp1
IFE	Nfkbia
IFE	Ezh2
IFE	Sdpr
IFE	Tecpr1
IFE	Eif1b
IFE	Cdca7
IFE	Racgap1
IFE	Krt79
IFE	Rad21
IFE	Alox5ap
IFE	Tcof1
IFE	Atf3
IFE	Grn
IFE	Tyms
IFE	Hist1h2ap
IFE	Manf
IFE	Zfp36l1
IFE	Ppil1
IFE	Rgs1
IFE	Cstb
IFE	Hn1
IFE	Hat1
IFE	Mef2a
IFE	Bub3
IFE	Lsp1
IFE	Nav2
IFE	Acot1
IFE	Taf1d
IFE	Hspa5
IFE	Ube2c
IFE	Cltb
IFE	Tcf4
IFE	Gtf2ird1
IFE	Syt4
IFE	Hist1h1b
IFE	Fyb
IFE	Elovl7
IFE	Ldhb
IFE	Slbp
IFE	Tyrp1
IFE	Pcna
IFE	Gadd45g
IFE	Slc40a1
IFE	Htra1
IFE	Cks2
IFE	Dst
IFE	Psmb8
IFE	Ccl27a
IFE	Tsc22d3
IFE	Nusap1
IFE	Krt35
IFE	Mt4
IFE	Sostdc1
IFE	Ifi27l2a
IFE	S100a6
Infundibulum	Sat1
Infundibulum	Sdcbp
Infundibulum	Deb1
Infundibulum	B2m
Infundibulum	Sin3b
Infundibulum	Capns1
Infundibulum	Arpc1b
Infundibulum	H2-D1
Infundibulum	Ctsh
Infundibulum	Psmd6
Infundibulum	Ifi30
Infundibulum	Spg21
Infundibulum	Eno1
Infundibulum	Lgals1
Infundibulum	Celsr1
Infundibulum	Ly6e
Infundibulum	Ncor2
Infundibulum	Hist1h1c
Infundibulum	Spcs2
Infundibulum	Cd63
Infundibulum	Lgmn
Infundibulum	Ctsz
Infundibulum	Serinc3
Infundibulum	Vim
Infundibulum	Lamc2
Infundibulum	Cotl1
Infundibulum	Sqstm1
Infundibulum	Id2
Infundibulum	Pdia6
Infundibulum	Sema3f
Infundibulum	Ywhah
Infundibulum	Enah
Infundibulum	Idh2
Infundibulum	Taldo1
Infundibulum	Rexo2
Infundibulum	Itgb4
Infundibulum	Sec11c
Infundibulum	Capza2
Infundibulum	Col7a1
Infundibulum	Megf6
Infundibulum	Gsn
Infundibulum	Tmem176b
Infundibulum	Rapgefl1
Infundibulum	Phlda1
Infundibulum	Trpm1
Infundibulum	Slc3a2
Infundibulum	Erdr1
Infundibulum	Hotairm1
Infundibulum	Agrn
Infundibulum	Cd81
Infundibulum	Tyrobp
Infundibulum	Peg3
Infundibulum	Cdh13
Infundibulum	Arpc5
Infundibulum	Satb1
Infundibulum	Tmbim6
Infundibulum	Gpi1
Infundibulum	Uqcrc2
Infundibulum	2020-09-15
Infundibulum	Ctsb
Infundibulum	Tnk1
Infundibulum	2020-09-07
Infundibulum	Mgll
Infundibulum	Hexb
Infundibulum	Tiam1
Infundibulum	Mgst1
Infundibulum	Pdia3
Infundibulum	Gm2a
Infundibulum	Smpdl3a
Infundibulum	Lifr
Infundibulum	C1qb
Infundibulum	Pmel
Infundibulum	Rgs2
Infundibulum	Ctsl
Infundibulum	Med13l
Infundibulum	Cd74
Infundibulum	Col27a1
Infundibulum	Cd200
Infundibulum	Slc24a5
Infundibulum	Ctsd
Infundibulum	Notch1
Infundibulum	Ccl27a
Infundibulum	Cdc42
Infundibulum	Lamp1
Infundibulum	Sh3bgrl3
Infundibulum	Ptgds
Infundibulum	Anxa5
Infundibulum	Tuba1a
Infundibulum	Col17a1
Infundibulum	Psmd8
Infundibulum	Olfm1
Infundibulum	Arpc3
Infundibulum	Dcn
Infundibulum	Gdi2
Infundibulum	Ppl
Infundibulum	Dct
Infundibulum	Fosl2
Infundibulum	Mdh1
Infundibulum	Cyba
Infundibulum	Psmb7
Infundibulum	Ccer2
Infundibulum	Syngr1
Infundibulum	Cct8
Infundibulum	Psma1
Infundibulum	Ddx39b
Infundibulum	Cxcl16
Infundibulum	Alox5ap
Infundibulum	Sh3d21
Infundibulum	C1qc
Infundibulum	Cldn1
Infundibulum	Ctsc
Infundibulum	Tns4
Infundibulum	Wnt4
Infundibulum	Itga6
Infundibulum	Sepp1
Infundibulum	St3gal6
Infundibulum	Gabarap
Infundibulum	Dsc3
Infundibulum	Mef2a
Infundibulum	Mitf
Infundibulum	Pcsk2
Infundibulum	Hnrnpa0
Infundibulum	Nfix
Infundibulum	Cdh1
Infundibulum	Pou3f1
Infundibulum	Aldoa
Infundibulum	Elovl4
Infundibulum	Ywhaq
Infundibulum	Pgam1
Infundibulum	Fgfr2
Infundibulum	Calm4
Infundibulum	Slc6a6
Infundibulum	Pkp1
Infundibulum	Plec
Infundibulum	Npc2
Infundibulum	Calr
Infundibulum	Purb
Infundibulum	Cst3
Infundibulum	Rhoa
Infundibulum	Lor
Infundibulum	Barx2
Infundibulum	Egr1
Infundibulum	Ppp1r14b
Infundibulum	H19
Infundibulum	H2-Ab1
Infundibulum	Net1
Infundibulum	Trim7
Infundibulum	Hras
Infundibulum	Lmo1
Infundibulum	Ryk
Infundibulum	Ets2
Infundibulum	Cct5
Infundibulum	Bcl11b
Infundibulum	Jund
Infundibulum	Ptprf
Infundibulum	Mlana
Infundibulum	Cd9
Infundibulum	Klf5
Infundibulum	Cct4
Infundibulum	Emp2
Infundibulum	Dst
Infundibulum	Jup
Infundibulum	Clta
Infundibulum	S100a4
Infundibulum	Ppib
Infundibulum	Tpi1
Infundibulum	Chd3
Infundibulum	Tmsb4x
Infundibulum	Dsp
Infundibulum	Ly6d
Infundibulum	Trp63
Infundibulum	Ldha
Infundibulum	Actn4
Infundibulum	Ifitm1
Infundibulum	Ahnak2
Infundibulum	Ly6g6c
Infundibulum	Krt79
Infundibulum	Slc25a4
Infundibulum	Fabp5
Infundibulum	Anxa8
Infundibulum	Hnrnpf
Infundibulum	Sepw1
Infundibulum	Neat1
Infundibulum	Ahnak
Infundibulum	Fam162a
Infundibulum	Myl12a
Infundibulum	Alcam
Infundibulum	Calm1
Infundibulum	Hexa
Infundibulum	Krt10
Infundibulum	Krt28
Infundibulum	Pkm
Infundibulum	Krt5
Infundibulum	Flg
Infundibulum	Krt1
Infundibulum	Pfn1
Infundibulum	Stfa3
Infundibulum	Krt15
Infundibulum	Zeb2
Infundibulum	Btg1
Infundibulum	Nsa2
Infundibulum	mt-Nd3
HF.1	Dcn
HF.1	Fn1
HF.1	Gpc3
HF.1	Pdgfa
HF.1	Smoc2
HF.1	Fam13a
HF.1	Col27a1
HF.1	Ctsl
HF.1	Lhx2
HF.1	Ptch2
HF.1	Cxcl14
HF.1	Ptch1
HF.1	Ccnd1
HF.1	Arl4c
HF.1	Mfap2
HF.1	Bmp7
HF.1	Flrt3
HF.1	Sox4
HF.1	Lgr6
HF.1	Alcam
HF.1	Fam213a
HF.1	Lmo1
HF.1	Chd3
HF.1	Chst2
HF.1	Gtf2ird1
HF.1	Adamts17
HF.1	Irx2
HF.1	Ctnnb1
HF.1	Krt17
HF.1	Ccna2
HF.1	Ube2s
HF.1	Mki67
HF.1	Smc4
HF.1	Arpc1b
HF.1	Ccnb1
HF.1	Cdca8
HF.1	Sh3bgrl3
HF.1	Ccnb2
HF.1	Cdk1
HF.1	Nusap1
HF.1	Cdca3
HF.1	Cks2
HF.1	Cdc20
HF.1	Tubb4b
HF.1	Arl6ip1
HF.1	Cd63
HF.1	H2afx
HF.1	Cenpa
HF.1	Birc5
HF.1	B2m
HF.1	Hmgb2
HF.1	Sat1
HF.1	Cenpf
HF.1	Top2a
HF.1	Lgals1
HF.1	Ube2c
HF.1	Lgals3
HF.1	Fabp5
HF.1	Krtdap
HF.1	Ly6d
HF.1	Stfa3
HF.1	BC100530
HF.1	Ptgds
HF.1	Vim
HF.1	Krt1
HF.1	Dct
HF.1	Bmp2
HF.1	Sh3bp4
HF.1	Racgap1
HF.1	Edar
HF.1	Grasp
HF.1	Pdzrn3
HF.1	Tpx2
HF.1	Hmmr
HF.1	Cygb
HF.1	Has3
HF.1	Prc1
HF.1	Lamc2
HF.1	Ovol2
HF.1	Gltp
HF.1	Pmel
HF.1	Ryk
HF.1	Lypd3
HF.1	Lrp4
HF.1	Fermt1
HF.1	Mgst1
HF.1	Col4a1
HF.1	Dbi
HF.1	Calm4
HF.1	Tuba1c
HF.1	Aurkb
HF.1	Cotl1
HF.1	Cenpe
HF.1	Sfn
HF.1	Cyba
HF.1	Shh
HF.1	Nfkbia
HF.1	Nrp2
HF.1	Deb1
HF.1	Mef2a
HF.1	Tnfrsf19
HF.1	Rgs12
HF.1	Fbln1
HF.1	Spint2
HF.1	Krt79
HF.1	Nfib
HF.1	Cdkn2d
HF.1	Gadd45g
HF.1	Emp3
HF.1	Gja1
HF.1	Sec11c
HF.1	Spc25
HF.1	Rexo2
HF.1	Mlana
HF.1	Ralgps2
HF.1	Pycard
HF.1	Sbsn
HF.1	Lockd
HF.1	Plk1
HF.1	Dmkn
HF.1	Ctsc
HF.1	Aurka
HF.1	Smarcd2
HF.1	Nav2
HF.1	Zbtb16
HF.1	H2-D1
HF.1	Cd24a
HF.1	Slc24a5
HF.1	Mlec
HF.1	Krt15
HF.1	Tspan5
HF.1	2010111I01Rik
HF.1	Wnt6
HF.1	Jun
HF.1	Syngr1
HF.1	Ahnak2
HF.1	Ptn
HF.1	Kif22
HF.1	Atp1b3
HF.1	Cav1
HF.1	Hexa
HF.1	H19
HF.1	Ifi30
HF.1	Ctsd
HF.1	Gpnmb
HF.1	Cdkn1a
HF.1	Efna1
HF.1	Zeb2
HF.1	Mgll
HF.1	Hist1h2ap
HF.1	Pbk
HF.1	Incenp
HF.1	Tm4sf1
HF.1	Hmgcs2
HF.1	Ccnd2
HF.1	Txnip
HF.1	Gas6
HF.1	Kif23
HF.1	Fras1
HF.1	Ctsh
HF.1	Serinc3
HF.1	Idh2
HF.1	Lmna
HF.1	Runx3
HF.1	Dennd1a
HF.1	Bub3
HF.1	Serpinh1
HF.1	Psap
HF.1	Anxa8
HF.1	Pax3
HF.1	Nsg1
HF.1	Fcer1g
HF.1	Cgnl1
HF.1	Neat1
HF.1	Ckap2l
HF.1	Trp63
HF.1	Rangap1
HF.1	Tyrobp
HF.1	Ubl3
HF.1	Bace2
HF.1	Sp5
HF.1	Klf3
HF.1	Id2
HF.1	C1qb
HF.1	Krt28
HF.1	Cd52
HF.1	Aebp1
HF.1	Mitf
HF.1	Calm1
HF.1	Elovl7
HF.1	Esco2
HF.1	Rnf121
HF.1	Ostf1
HF.1	Rgs10
HF.1	H2afj
HF.1	Smc2
HF.1	Tgfbi
HF.1	Knstrn
HF.1	Sgk3
HF.1	Ednrb
HF.1	2810417H13Rik
HF.1	Ctsb
HF.1	Aqp3
HF.1	Tacstd2
HF.1	Urah
HF.1	Mef2c
HF.1	Nucks1
HF.1	Arid5b
HF.1	Olfm1
HF.1	Kremen2
HF.1	C1qa
HF.1	Tacc3
HF.1	Oaz2
HF.1	Lamb3
HF.1	Cldn10
HF.1	N4bp2l1
HF.1	Coro1a
HF.1	Golga7b
HF.1	Zfos1
HF.1	Gpc1
HF.1	Rab25
HF.1	Anxa1
HF.1	Mcoln3
HF.1	C1qc
HF.1	Npy
HF.1	Fst
HF.1	Slc40a1
HF.1	Lrrfip1
HF.1	Tyr
HF.1	Tspan18
HF.1	Ctss
HF.1	Trf
HF.1	Ptpre
HF.1	Calm3
HF.1	Spc24
HF.1	Sdcbp
HF.1	Anp32e
HF.1	Gsta1
HF.1	Ap1s2
HF.1	Laptm5
HF.1	Bcl2
HF.1	Igsf9
HF.1	Acot1
HF.1	Clic1
HF.1	Gnai2
HF.1	Ezr
HF.1	Limch1
HF.1	Pkp1
HF.1	Sox10
HF.1	St3gal6
HF.1	Fam25c
HF.1	Kit
HF.1	Fxyd5
HF.1	Prnp
HF.1	Csta1
HF.1	Hist1h1b
HF.1	Dsg1a
HF.1	Aldoa
HF.1	Slc45a2
HF.1	Sox21
HF.1	Col4a2
HF.1	Pfn1
HF.1	Ly6g6c
HF.1	Gm2a
HF.1	Mafb
HF.1	Klf5
HF.1	Tecpr1
HF.1	Fyb
HF.1	Pdlim4
HF.1	Abi3bp
HF.1	Bcl11b
HF.1	Rgs1
HF.1	S100a6
HF.1	Pvrl4
HF.1	Mgat4b
HF.1	Syt4
HF.1	Tgfb2
HF.1	Crip1
HF.1	Cnn3
HF.1	Them5
HF.1	Smpdl3a
HF.1	Klf4
HF.1	Gcat
HF.1	Wnt4
HF.1	Alox5ap
HF.1	Lsp1
HF.1	Cxcl16
HF.1	Tagln2
HF.1	Npl
HF.1	Tmem176a
HF.1	Trpm1
HF.1	Tfap2b
HF.1	Tyrp1
HF.1	Tmem45a
HF.1	2700094K13Rik
HF.1	Cadm1
HF.1	Endou
HF.1	Mxd4
HF.1	Runx1
HF.1	Ncam1
HF.1	Clca3a2
HF.1	Barx2
HF.1	Pla2g7
HF.1	Krt16
HF.1	Psmb8
HF.1	Ndufa4l2
HF.1	Elovl4
HF.1	Higd1a
HF.1	Hk2
HF.1	Fgfbp1
HF.1	Capns2
HF.1	Cst6
HF.1	Pou3f1
HF.1	Bex1
HF.1	Mt4
HF.2	Barx2
HF.2	Sox9
HF.2	Sostdc1
HF.2	Tbx1
HF.2	Cald1
HF.2	S100a6
HF.2	Col14a1
HF.2	Nfib
HF.2	Il11ra1
HF.2	Sfrp1
HF.2	Fgfr1
HF.2	Sgk1
HF.2	Lap3
HF.2	Bgn
HF.2	Lgr5
HF.2	Krt17
HF.2	Cdc42ep3
HF.2	Creb5
HF.2	Mfap2
HF.2	Ppp1r14c
HF.2	Ucp2
HF.2	Moxd1
HF.2	Fam132a
HF.2	Tcf7l2
HF.2	Fxyd3
HF.2	Cpxm1
HF.2	Nrtn
HF.2	Tgfb3
HF.2	Edn2
HF.2	Tmsb4x
HF.2	Dbi
HF.2	B2m
HF.2	Sat1
HF.2	Mt1
HF.2	Mt2
HF.2	Vim
HF.2	Stfa3
HF.2	BC100530
HF.2	Dst
HF.2	Acot1
HF.2	Krt1
HF.2	Tax1bp1
HF.2	Golim4
HF.2	Krtdap
HF.2	Gclc
HF.2	Lhx2
HF.2	Gja1
HF.2	Dmkn
HF.2	Bcam
HF.2	Lrig1
HF.2	Gstm5
HF.2	Steap4
HF.2	Gclm
HF.2	Cib2
HF.2	Elmo1
HF.2	Dcn
HF.2	Dct
HF.2	Acer3
HF.2	Krtap17-1
HF.2	Gpc4
HF.2	Fabp5
HF.2	Filip1l
HF.2	Sdc4
HF.2	Calm4
HF.2	Nfatc1
HF.2	Ormdl3
HF.2	Mfhas1
HF.2	Adgra3
HF.2	Sfn
HF.2	Rnf130
HF.2	Ly6d
HF.2	Ndrg2
HF.2	Ephb6
HF.2	Tenm2
HF.2	Atp1a1
HF.2	Fxyd6
HF.2	Irx2
HF.2	Shisa2
HF.2	Klf5
HF.2	Tcf7l1
HF.2	Ramp1
HF.2	Vdr
HF.2	Ptgds
HF.2	Gltp
HF.2	Ndufa11
HF.2	Nap1l1
HF.2	Lgals3
HF.2	Cntfr
HF.2	Lgr4
HF.2	Isoc1
HF.2	Fhod3
HF.2	6330403K07Rik
HF.2	Mafb
HF.2	Fstl1
HF.2	Cotl1
HF.2	Idh1
HF.2	Cux1
HF.2	Pmel
HF.2	Ahnak2
HF.2	Wnt4
HF.2	Cyba
HF.2	Cav1
HF.2	Ctnnal1
HF.2	Cdkn1a
HF.2	H2-D1
HF.2	Aplp2
HF.2	Id4
HF.2	Cebpb
HF.2	Fzd7
HF.2	Nbl1
HF.2	Tacstd2
HF.2	Cdca7l
HF.2	Ssfa2
HF.2	Tshz2
HF.2	Hspb1
HF.2	Deb1
HF.2	Fzd10
HF.2	Cited2
HF.2	Lef1
HF.2	Mef2a
HF.2	Etv4
HF.2	Htra1
HF.2	Fam213a
HF.2	Mlana
HF.2	Arhgap24
HF.2	Ifitm2
HF.2	Aprt
HF.2	Rab34
HF.2	Atp6v0b
HF.2	Tnfrsf19
HF.2	Npc2
HF.2	Asprv1
HF.2	Aqp3
HF.2	Capns2
HF.2	Mpdz
HF.2	Rgma
HF.2	Ly6e
HF.2	Slc24a5
HF.2	Ctsh
HF.2	Gsn
HF.2	Vps36
HF.2	Syngr1
HF.2	Sult5a1
HF.2	Cspg4
HF.2	Odc1
HF.2	Arl13b
HF.2	Pou3f1
HF.2	Irx1
HF.2	Cwh43
HF.2	Mycl
HF.2	Sesn1
HF.2	Kremen2
HF.2	Atp6v1b1
HF.2	Klf4
HF.2	Nfix
HF.2	Gpnmb
HF.2	Ctsc
HF.2	Sox21
HF.2	Hoxc8
HF.2	Shmt1
HF.2	H2afj
HF.2	Prkcdbp
HF.2	Zeb2
HF.2	Serpinb6a
HF.2	Hmgn3
HF.2	Pdlim1
HF.2	Ssbp2
HF.2	Farp1
HF.2	Iah1
HF.2	Cbr4
HF.2	Syne2
HF.2	Tyrobp
HF.2	Fcer1g
HF.2	Bmp2
HF.2	H19
HF.2	Mgll
HF.2	Mgp
HF.2	Rab25
HF.2	Abi3bp
HF.2	Celf2
HF.2	Pygb
HF.2	Emp3
HF.2	Ppp1r14b
HF.2	Trpm1
HF.2	Olfm1
HF.2	C1qb
HF.2	App
HF.2	Sec11c
HF.2	Ifi30
HF.2	Pafah1b3
HF.2	Clca3a2
HF.2	Cd74
HF.2	Anxa1
HF.2	Phgdh
HF.2	Runx3
HF.2	Nrp2
HF.2	Avpi1
HF.2	Lman1
HF.2	C1qa
HF.2	Ednrb
HF.2	Bmyc
HF.2	Pax3
HF.2	Atp6v1g1
HF.2	Bcl2
HF.2	Siva1
HF.2	St3gal6
HF.2	Nrep
HF.2	Krt28
HF.2	Egr1
HF.2	C1qc
HF.2	Slc38a2
HF.2	Cd52
HF.2	Tspo
HF.2	Glul
HF.2	Hspg2
HF.2	Cltb
HF.2	Rgs10
HF.2	Coro1a
HF.2	Ubl3
HF.2	Shh
HF.2	Ctss
HF.2	Hexa
HF.2	Ptprs
HF.2	Tuba1a
HF.2	Lama5
HF.2	Bach2
HF.2	Bace2
HF.2	Irx5
HF.2	2010111I01Rik
HF.2	Fxyd5
HF.2	Rnh1
HF.2	Ass1
HF.2	Ostf1
HF.2	Cldn10
HF.2	Kit
HF.2	Csta1
HF.2	Ctsd
HF.2	Endou
HF.2	Id2
HF.2	Mef2c
HF.2	Ap1s2
HF.2	Pdlim4
HF.2	Slc45a2
HF.2	Npy
HF.2	Maged1
HF.2	Tk1
HF.2	Tyr
HF.2	Mcoln3
HF.2	Gsta1
HF.2	Igfbp2
HF.2	Arl4a
HF.2	Cxcl16
HF.2	Laptm5
HF.2	Tpm1
HF.2	Sox10
HF.2	Mt4
HF.2	Fam25c
HF.2	Efhd2
HF.2	Npl
HF.2	Ly6g6c
HF.2	H2-K1
HF.2	Eno1
HF.2	Gsto1
HF.2	Rora
HF.2	Ndufa4l2
HF.2	Them5
HF.2	Tubb2b
HF.2	Tm4sf1
HF.2	Hmgcs2
HF.2	Fn1
HF.2	Arg2
HF.2	Alox5ap
HF.2	Elovl7
HF.2	Bmp7
HF.2	Tmem45a
HF.2	Ddit4
HF.2	Gadd45g
HF.2	Elovl4
HF.2	Nme1
HF.2	Krt16
HF.2	Lmo4
HF.2	Arl6ip1
HF.2	Krt35
HF.3	Cenpf
HF.3	Ube2c
HF.3	Cenpa
HF.3	Top2a
HF.3	Cdc20
HF.3	Cks2
HF.3	H2afx
HF.3	Nusap1
HF.3	Tubb4b
HF.3	Hmgb2
HF.3	Pdgfa
HF.3	Birc5
HF.3	Tubb5
HF.3	Cdca3
HF.3	Ccnb1
HF.3	Stmn1
HF.3	Cdk1
HF.3	Cdca8
HF.3	Lockd
HF.3	Smc4
HF.3	Ccnb2
HF.3	Lhx2
HF.3	Epcam
HF.3	Arl6ip1
HF.3	Cenpe
HF.3	Tuba1b
HF.3	Gpc3
HF.3	Ube2s
HF.3	Tpx2
HF.3	H2afv
HF.3	Prc1
HF.3	Mki67
HF.3	2810417H13Rik
HF.3	Cks1b
HF.3	Hn1
HF.3	Hist1h2ap
HF.3	Ckap2l
HF.3	Hmmr
HF.3	Ccna2
HF.3	Fn1
HF.3	Racgap1
HF.3	Smc2
HF.3	Lmo1
HF.3	Igsf9
HF.3	Ckap2
HF.3	Nucks1
HF.3	Cxcl14
HF.3	Spc24
HF.3	Hmgn2
HF.3	Col27a1
HF.3	Knstrn
HF.3	Hist1h1b
HF.3	Arl4c
HF.3	Tacc3
HF.3	Fam64a
HF.3	Emp1
HF.3	Ptch1
HF.3	Ncapd2
HF.3	Aurkb
HF.3	Tmpo
HF.3	Smoc2
HF.3	Ccdc34
HF.3	Dek
HF.3	Spc25
HF.3	Ovol2
HF.3	Mis18bp1
HF.3	Kif23
HF.3	Pbk
HF.3	Calm2
HF.3	Ptn
HF.3	Plk1
HF.3	Incenp
HF.3	Sgol1
HF.3	Rad21
HF.3	Kif20b
HF.3	Anp32e
HF.3	Dbf4
HF.3	Kif22
HF.3	Aurka
HF.3	Alcam
HF.3	Mfap2
HF.3	Srsf3
HF.3	Bub1b
HF.3	Kif20a
HF.3	Irx2
HF.3	Cdc25c
HF.3	Kif11
HF.3	Kif2c
HF.3	Ran
HF.3	Casc5
HF.3	Cdca2
HF.3	Perp
HF.3	Ctsd
HF.3	Sfn
HF.3	Aldoa
HF.3	Arpc1b
HF.3	Cyba
HF.3	Sat1
HF.3	Lgals1
HF.3	Lgals3
HF.3	Calm4
HF.3	Krtdap
HF.3	Vim
HF.3	Dct
HF.3	Chd3
HF.3	Deb1
HF.3	Pmel
HF.3	Sgol2a
HF.3	Ptgds
HF.3	Mad2l1
HF.3	2700094K13Rik
HF.3	Nfib
HF.3	Sbsn
HF.3	Hmgb3
HF.3	Cenpl
HF.3	Bub3
HF.3	Rab25
HF.3	Dmkn
HF.3	Mxd3
HF.3	Adamts17
HF.3	Nde1
HF.3	Shcbp1
HF.3	Hjurp
HF.3	S100a16
HF.3	Psrc1
HF.3	Fbln1
HF.3	Fbxo5
HF.3	Neat1
HF.3	Ptch2
HF.3	Rangap1
HF.3	Kifc1
HF.3	Ryk
HF.3	Lmnb1
HF.3	Esco2
HF.3	Ptms
HF.3	Rnf26
HF.3	Cbx3
HF.3	H1fx
HF.3	Hist3h2ba
HF.3	Anp32b
HF.3	Hnrnpa2b1
HF.3	H2-D1
HF.3	Kif15
HF.3	Pycard
HF.3	Lypd3
HF.3	Hdgf
HF.3	Cit
HF.3	Sh3bp4
HF.3	Lgr6
HF.3	Slc24a5
HF.3	Atp6v0b
HF.3	Ube2t
HF.3	Ifi30
HF.3	Lsm3
HF.3	Lsm2
HF.3	Cenpm
HF.3	Bmp7
HF.3	Ndc80
HF.3	Ahnak2
HF.3	Dlgap5
HF.3	Tuba1c
HF.3	Cdkn1a
HF.3	Ly6e
HF.3	Chst2
HF.3	Mlana
HF.3	Dsp
HF.3	Syngr1
HF.3	Ostf1
HF.3	Serinc3
HF.3	Ctsh
HF.3	Wnt6
HF.3	Ubald2
HF.3	Nrp2
HF.3	Mgst1
HF.3	Fzr1
HF.3	Bcam
HF.3	Hp1bp3
HF.3	Fcer1g
HF.3	Tacstd2
HF.3	Col4a1
HF.3	Cgnl1
HF.3	Cadm1
HF.3	Hnrnpab
HF.3	Ctsc
HF.3	Gsto1
HF.3	Dynll1
HF.3	Fermt1
HF.3	Tyrobp
HF.3	Gpnmb
HF.3	Emp3
HF.3	Pmf1
HF.3	Cdc25b
HF.3	Cenpw
HF.3	Ubl3
HF.3	Cstb
HF.3	Hexa
HF.3	Asprv1
HF.3	Smarcd2
HF.3	Ccnd1
HF.3	Ctnnb1
HF.3	Phgdh
HF.3	Efhd2
HF.3	Zeb2
HF.3	Atp6v1e1
HF.3	Cotl1
HF.3	Tm4sf1
HF.3	Ezh2
HF.3	Gtf2ird1
HF.3	Cd74
HF.3	Rexo2
HF.3	C1qa
HF.3	Id2
HF.3	Fam13a
HF.3	Krt15
HF.3	Mgll
HF.3	Tcof1
HF.3	Sox4
HF.3	C1qb
HF.3	Smpdl3a
HF.3	Lbr
HF.3	Cenph
HF.3	Tk1
HF.3	Crip1
HF.3	Lrrfip1
HF.3	Bace2
HF.3	Ncam1
HF.3	Gm2a
HF.3	Srsf7
HF.3	Cd52
HF.3	Pax3
HF.3	Cbx1
HF.3	Abi3bp
HF.3	Bmyc
HF.3	Mitf
HF.3	Runx3
HF.3	Gas6
HF.3	Ctss
HF.3	Setd8
HF.3	Ndufa4l2
HF.3	Edn1
HF.3	Sec11c
HF.3	Brd8
HF.3	Ddx39b
HF.3	Tmem176b
HF.3	Usp1
HF.3	C1qc
HF.3	Prnp
HF.3	Mlec
HF.3	St3gal6
HF.3	Aebp1
HF.3	Coro1a
HF.3	Ednrb
HF.3	Rgs10
HF.3	Tecpr1
HF.3	Olfm1
HF.3	Nudcd2
HF.3	Hsp90b1
HF.3	Mef2c
HF.3	Gpsm2
HF.3	Elovl1
HF.3	Reep4
HF.3	Trpm1
HF.3	Mgat4b
HF.3	Dut
HF.3	Ccnd2
HF.3	Hmgcs2
HF.3	Laptm5
HF.3	Bach2
HF.3	Fxyd5
HF.3	Dsg1a
HF.3	Fam25c
HF.3	Krt28
HF.3	Sox10
HF.3	Ly6g6c
HF.3	Tyr
HF.3	Sqstm1
HF.3	Kit
HF.3	Mcoln3
HF.3	Hist1h1e
HF.3	Npy
HF.3	Ifngr1
HF.3	Alox5ap
HF.3	Tmem176a
HF.3	Nasp
HF.3	Gsta1
HF.3	Shh
HF.3	Fgfbp1
HF.3	Aqp3
HF.3	Pvrl4
HF.3	Gsn
HF.3	Slc45a2
HF.3	Hk2
HF.3	Cxcl16
HF.3	H1f0
HF.3	Klf3
HF.3	Cst6
HF.3	Cldn10
HF.3	Trf
HF.3	Endou
HF.3	Csta1
HF.3	Fam162a
HF.3	Them5
HF.3	S100a11
HF.3	Tsc22d3
HF.3	Ap1s2
HF.3	Krt16
HF.3	Tmem45a
HF.3	Lsp1
HF.3	Anxa8
HF.3	H2-K1
HF.3	Psmb8
HF.3	Npl
HF.3	Sepp1
HF.3	Elovl4
HF.3	Sostdc1
HF.3	Clca3a2
HF.3	Igfbp4
HF.3	Pou3f1
HF.4	Mt2
HF.4	Mt4
HF.4	Mt1
HF.4	Krt35
HF.4	Krt28
HF.4	Cux1
HF.4	Odc1
HF.4	Ccnd2
HF.4	Msx2
HF.4	Timp3
HF.4	Ptn
HF.4	Dcn
HF.4	Cldn10
HF.4	2810417H13Rik
HF.4	Dlx3
HF.4	Igfbp7
HF.4	Msx1
HF.4	Prnp
HF.4	Hmgb2
HF.4	Nrp2
HF.4	Ranbp1
HF.4	Dut
HF.4	Arg2
HF.4	Ran
HF.4	Id1
HF.4	Anp32b
HF.4	Hmgb3
HF.4	Tuba1b
HF.4	Nme1
HF.4	Set
HF.4	Slc39a10
HF.4	Rrm2
HF.4	Stmn1
HF.4	Ccdc34
HF.4	Tk1
HF.4	Bach2
HF.4	Erh
HF.4	Srsf7
HF.4	Hsp90aa1
HF.4	Fzd1
HF.4	Fkbp4
HF.4	Basp1
HF.4	Gpr180
HF.4	Lyar
HF.4	Psip1
HF.4	Acat1
HF.4	Hnrnpa3
HF.4	Krt27
HF.4	Srsf3
HF.4	Nhp2
HF.4	Uhrf1
HF.4	Dtymk
HF.4	Hspd1
HF.4	Snrpd3
HF.4	Nasp
HF.4	Hnrnpab
HF.4	Efnb1
HF.4	Srsf2
HF.4	Lhx2
HF.4	Tubb5
HF.4	Mcm5
HF.4	Gmnn
HF.4	Ddx39
HF.4	Dlx2
HF.4	Hnrnpa2b1
HF.4	Snrpd1
HF.4	Cycs
HF.4	C1qbp
HF.4	Dctpp1
HF.4	Lmnb1
HF.4	Anp32e
HF.4	Tyms
HF.4	Mrpl18
HF.4	Ssrp1
HF.4	Psmd7
HF.4	Fbl
HF.4	Nop56
HF.4	1700025G04Rik
HF.4	Cct7
HF.4	Nop58
HF.4	Rrm1
HF.4	Prmt1
HF.4	Actl6a
HF.4	Cct2
HF.4	Hnrnpu
HF.4	Apex1
HF.4	Gar1
HF.4	Banf1
HF.4	Cdk4
HF.4	Magoh
HF.4	Spc24
HF.4	Dmd
HF.4	Rfc4
HF.4	Nap1l1
HF.4	Ptges3
HF.4	Hnrnpf
HF.4	Psmb2
HF.4	U2af1
HF.4	Hnrnpc
HF.4	Cct8
HF.4	Dlx4
HF.4	Ndufa4
HF.4	Psmb3
HF.4	Snrpe
HF.4	Myb
HF.4	Mrfap1
HF.4	Hopx
HF.4	Fabp5
HF.4	Pdgfa
HF.4	Deb1
HF.4	Sdcbp
HF.4	Churc1
HF.4	Zfp36l1
HF.4	Serinc3
HF.4	Ifi30
HF.4	Atp6v0b
HF.4	Idh2
HF.4	Rnh1
HF.4	Lima1
HF.4	Cdh1
HF.4	Arpc1b
HF.4	Nenf
HF.4	Klf5
HF.4	Perp
HF.4	Rnase4
HF.4	Tmem176b
HF.4	Gltp
HF.4	Smoc2
HF.4	Ncam1
HF.4	Auts2
HF.4	Ccl27a
HF.4	Slc2a1
HF.4	Postn
HF.4	Ctsh
HF.4	Mgst1
HF.4	Aqp3
HF.4	Gas1
HF.4	Mafb
HF.4	Npc2
HF.4	Sox9
HF.4	Lmna
HF.4	Klf4
HF.4	Krt5
HF.4	Ifitm3
HF.4	Txnip
HF.4	Pkp1
HF.4	Anxa5
HF.4	Tgfbi
HF.4	Tsc22d3
HF.4	Sbsn
HF.4	Fos
HF.4	Cotl1
HF.4	Ahnak2
HF.4	Dst
HF.4	Psap
HF.4	Capns2
HF.4	Gsn
HF.4	Ndufa4l2
HF.4	Sparc
HF.4	Sh3bgrl3
HF.4	Sostdc1
HF.4	Neat1
HF.4	Anxa8
HF.4	Barx2
HF.4	Cyba
HF.4	Cd63
HF.4	Lmo1
HF.4	Anxa2
HF.4	H19
HF.4	Cst3
HF.4	Phlda1
HF.4	Lgals1
HF.4	B2m
HF.4	Lgals3
HF.4	Krt79
HF.4	Dmkn
HF.4	Calm4
HF.4	Ptgds
HF.4	Pmel
HF.4	Krtdap
HF.4	Ly6d
HF.4	Krt15
HF.4	Stfa3
HF.4	BC100530
HF.4	Vim
HF.4	Tmsb4x
HF.4	Krt1
HF.4	Snrpb
HF.4	Col17a1
HF.4	Snrpa1
HF.4	Cntfr
HF.4	G3bp1
HF.4	Cdca7
HF.4	Bmp4
HF.4	Psmc5
HF.4	Ubl3
HF.4	Dek
HF.4	Sepp1
HF.4	Ppa1
HF.4	Smc2
HF.4	Ctsc
HF.4	Tcp1
HF.4	Tipin
HF.4	Capns1
HF.4	Emp3
HF.4	Krt17
HF.4	Slc24a5
HF.4	Gja1
HF.4	Impdh2
HF.4	Rexo2
HF.4	Cks1b
HF.4	Ahsa1
HF.4	Bmyc
HF.4	Cox5a
HF.4	Snrnp40
HF.4	Cadm1
HF.4	Cct3
HF.4	Mcm7
HF.4	Itga6
HF.4	Ddit4
HF.4	Mrpl12
HF.4	Crip1
HF.4	Eif2s2
HF.4	Asprv1
HF.4	Irx5
HF.4	Mycl
HF.4	Capg
HF.4	Hnrnpdl
HF.4	Sfn
HF.4	Nolc1
HF.4	Anapc5
HF.4	Lig1
HF.4	Clspn
HF.4	Eif2s1
HF.4	Paqr5
HF.4	Id3
HF.4	Smc4
HF.4	Ppil1
HF.4	Gabarap
HF.4	Hoxc13
HF.4	Ypel3
HF.4	St3gal6
HF.4	Birc5
HF.4	Snrpf
HF.4	Ahnak
HF.4	Fst
HF.4	Nbl1
HF.4	Cbs
HF.4	Dkc1
HF.4	Atp2b4
HF.4	Smarca5
HF.4	Mrpl3
HF.4	Syngr1
HF.4	Aldoa
HF.4	Hells
HF.4	Tyrobp
[truncated: 8,557 more rows]

[truncated: 2 more sheets: Supplemental Fig. 5D, 6D, cell info]
