# Supplementary material for: Murine interfollicular epidermal differentiation is gradualistic with GRHL3 controlling progression from stem to transition cell states
Source: Nat Commun. 2020 Oct 28;11:5434. doi: 10.1038/s41467-020-19234-6 (PMC7595230; doi:10.1038/s41467-020-19234-6)
Supplement: Supplementary file 5 — Supplementary Software [file 41467_2020_19234_MOESM5_ESM.zip]

Archive with 1 entries (1 files):
- Figure 3_codes_integrationAnalysisIFE.R
