# Supplementary material for: Murine interfollicular epidermal differentiation is gradualistic with GRHL3 controlling progression from stem to transition cell states
Source: Nat Commun. 2020 Oct 28;11:5434. doi: 10.1038/s41467-020-19234-6 (PMC7595230; doi:10.1038/s41467-020-19234-6)
Supplement: Supplementary file 5 — Supplementary Software [file 41467_2020_19234_MOESM5_ESM.zip › Figure 3_codes_integrationAnalysisIFE.R]

#####################################################
# This code performs integration analysis of IFE cells across all three time points (E14.5, E16.5 and P0),
# including joint clustering using Seurat and pseudotemporal trajectory analysis using scEpath,
# and generates results for Figure 3.
# The detailed tutorials on Seurat is available at https://satijalab.org/seurat/v3.2/integration.html, and
# the detailed tutorials on scEpath is available at https://github.com/sqjin/scEpath.
#####################################################
## Joint clustering analysis of IFE cells
library(Seurat)
library(cowplot)
library(dplyr)
library(ggplot2)
library(sctransform)

setwd("/Users/suoqinjin/Google Drive/projects/project_Bogi/revisionR1")
## Load the data of IFE cells from WT samples
load("data_e14e16e18_seuratV3.RData")
add.cell.ids = c("E14", "E16", "E18")
Total.list = list(e14.v3.wt, e16.v3.wt, e18.v3.wt)
Total.list <- lapply(X = Total.list, FUN = function(x) {
  x@meta.data$time <- substr(x@meta.data$sample, 1, 3)
  x <- RenameCells(x, new.names = paste0(Cells(x), "-", x$time))
  x <- SCTransform(x, verbose = FALSE)
})
# select features for downstream integration
options(future.globals.maxSize = 20*1024 * 1024^2)
Total.features <- SelectIntegrationFeatures(object.list = Total.list, nfeatures = 3000)
Total.list <- PrepSCTIntegration(object.list = Total.list, anchor.features = Total.features, verbose = FALSE)

# Perform integration
nPC = 30
anchors <- FindIntegrationAnchors(object.list = Total.list, normalization.method = "SCT", dims = 1:nPC, anchor.features = Total.features, verbose = FALSE)
combined <- IntegrateData(anchorset = anchors, dims = 1:nPC, normalization.method = "SCT", verbose = FALSE)
# Perform an integrated analysis
DefaultAssay(combined) <- "integrated"
# Run the standard workflow for visualization and clustering
combined <- RunTSNE(combined, reduction='pca', dims = 1:nPC)
combined <- performClustering(combined, resolution = 0.4)
combined <- FindClusters(combined, resolution = 0.4)
combined <- BuildClusterTree(combined, reorder = T, reorder.numeric = T, verbose = F)
DimPlot(combined, reduction = "umap", pt.size = .1, split.by = 'time')
DefaultAssay(combined) <- "RNA"
combined <- NormalizeData(combined, verbose = FALSE)
# annotation markers
features = c("Krt14","Krt5","Krt1","Krt10","Col17a1","Flg","Lor")
FeaturePlot(object = combined, features = features,combine = T)
combined.subset <- subset(x = combined, idents = c('4')) #
DimPlot(combined.subset, reduction = "umap", label = T, pt.size = 0.01)
FeaturePlot(object = combined.subset, features = c("Flg","Lor"),combine = T)
DefaultAssay(combined.subset) <- "integrated"
combined.subset <- FindNeighbors(combined.subset, dims = 1:10, k.param = 5)
combined.subset <- FindClusters(combined.subset, resolution = 0.06)
combined$subcluster <- as.character(Idents(combined))
combined$subcluster[Cells(combined.subset)] <- paste("4.",Idents(combined.subset))
DimPlot(combined, group.by = "subcluster")
Idents(combined) <- 'subcluster'
## naming clusters
current.cluster.ids <- levels(Idents(combined))
new.cluster.ids <- c("IFE-B.2","IFE-D.3","IFE-T.1","IFE-B.1","IFE-B.4","IFE-B.3","IFE-D.2","IFE-T.2","IFE-D.1","IFE-D.4","IFE-TD")
names(new.cluster.ids) <- current.cluster.ids
combined <- RenameIdents(object = combined, new.cluster.ids)
Idents(combined) <- factor(Idents(combined), levels = c("IFE-B.1", "IFE-B.2","IFE-B.3","IFE-B.4","IFE-T.1", "IFE-T.2","IFE-D.1", "IFE-D.2", "IFE-D.3","IFE-D.4", "IFE-TD"))
DimPlot(object = combined, reduction = "umap", label = TRUE, pt.size = 0.5)
## combining clusters
current.cluster.ids <- levels(Idents(combined))
new.cluster.ids <- c("IFE-B.1", "IFE-B.1", "IFE-B.2", "IFE-B.2", "IFE-T.1", "IFE-T.2", "IFE-D", "IFE-D", "IFE-D","IFE-TD", "IFE-TD")
names(new.cluster.ids) <- current.cluster.ids
combined <- RenameIdents(object = combined, new.cluster.ids)
Idents(combined) <- factor(Idents(combined), levels = c("IFE-B.1", "IFE-B.2","IFE-T.1", "IFE-T.2","IFE-D", "IFE-TD"))
DimPlot(combined, reduction = "umap", label = TRUE, pt.size = 0.5)
DimPlot(combined, reduction = "umap", group.by = "time", pt.size = 0.01)
# find markers for every cluster compared to all remaining cells, report only the positive ones
markers <- FindAllMarkers(object = combined, only.pos = TRUE, min.pct = 0.25, logfc.threshold = 0.25)
DefaultAssay(combined) <- "integrated"
top10 <- markers %>% group_by(cluster) %>% top_n(n = 10, wt = avg_logFC)
DoHeatmap(object = combined, features = top10$gene)


######################################## scEpath analysis ##########################
## pseudotemporal trajectory analysis using scEpath: https://github.com/sqjin/scEpath
# scEpath package is written in Matlab. So please run the following codes in Matlab
# prepare data for scEpath analysis from Seurat object
write.table(GetAssayData(combined, assay = "RNA"),file = "preprocessedData_integration_wt_e14e16e18_seurat.txt",sep = '\t')
write.table(combined@meta.data,file = "metaData_integration_wt_e14e16e18_seurat.txt",sep = '\t')
write.table(Idents(combined),file = "identity_integration_wt_e14e16e18_seurat.txt",sep = '\t')
data.integrated <- GetAssayData(object = combined, assay = "integrated", slot = "data")
write.table(data.integrated,file = "integratedData_integration_wt_e14e16e18_seurat.txt",sep = '\t')

%% scEpath analysis begin %%%%%%%%%%%
%%%% running the first several steps of scEpath to calculate the single cell energy and transition probabilities, and infer cell lineages and pseudotime
%% load data and (if applicable) cell attributes (such as cell type, culture condition, day captured)
% load the group label, i.e., cluster results
identity = readtable('identity_integration_wt_e14e16e18_seurat.txt', 'Delimiter','\t','ReadRowNames',true,'ReadVariableNames',1);
identity.Properties.VariableNames = {'group'};

T = readtable('preprocessedData_integration_wt_e14e16e18_seurat.txt', 'Delimiter','\t','ReadRowNames',true,'ReadVariableNames',true);
proData.genes = T.Properties.RowNames;proData.barcodes = T.Properties.VariableNames;
proData.data = sparse(table2array(T));
%
meta = readtable('metaData_integration_wt_e14e16e18_seurat.txt','ReadVariableNames',1,'ReadRowNames',1,'Delimiter','\t');
T = readtable('integratedData_integration_wt_e14e16e18_seurat.txt', 'Delimiter','\t','ReadRowNames',true,'ReadVariableNames',true);
intData.genes = T.Properties.RowNames;intData.barcodes = T.Properties.VariableNames;
intData.data = sparse(table2array(T));
intData.barcodes = strrep(intData.barcodes,'_','-');

%% construct a gene-gene co-expression network
% by default: the network will be constructed by choosing the highest threshold without a significant reduction in the total number of genes;
% if one would like to quickly construct a network using a given threshold,then set quick_construct = 1 and give a tau (e.g.0.4);
quick_construct = 0; tau = [];
% quick_construct = 1; tau = 0.4;
networkIfo = constructingNetwork(proData.data',quick_construct,tau); % a struct variable
% networkIfo.R: adjacency matrix (upper matrix) of the constructed network
% networkIfo.IDselect: the index of selected genes in the constructed network


%% estimate the single cell energy (scEnergy) for each cell
[scE,scEcell] = estimatingscEnergy(proData.data,networkIfo);
% scE: energy matrix, the same dimension with data
% scEcell; scEnergy of each cell
figure; boxplot(scEcell,identity.group)
# perform dimensional reduction using PHATE
% PHATE 2D
rseed = 7;
Y_PHATE_2D = phate(full(intData.data'), 'npca',100);
ydata = Y_PHATE_2D;

figure;gscatter(ydata(:,1),ydata(:,2),identity.group,[],[],8)
figure;gscatter(ydata(:,1),ydata(:,2),meta.conditions,[],[],8)

%% perform unsupervised clustering of single cell data
y = identity.group;
groupUniNames = unique(y)
groupUniNames = groupUni

clusterIfo = addClusterInfo(y,groupUniNames);
% clusterIfo = addClusterInfo(y);% user can also add external clustering results here. y can be either a numerical or cell array.
% clusterIfo.identity: the updated cluster label of each cell
% clusterIfo.idxCluster: a cell array, each cell contains the index of cells belong to the each cluster
rootNode = inferStart(clusterIfo.identity,scEcell)
rootNode = 1;
numCluster = length(unique(clusterIfo.identity));

%% step 6: infer the cell lineage hierarchy
%alpha = 0.01; theta1 = 0.8; % default parameters (see functions for details):
alpha = 10^(-100); theta1 = 0.95;
lineageIfo = inferingLineage(scEcell,ydata(:,1:2),clusterIfo,rootNode,alpha,theta1);
% lineageIfo.TP: transition probability TP
% lineageIfo.MDST: minimal directed spanning tree, i.e.,the inferred lineage
% lineageIfo.path: the node in each path
% lineageIfo.PDG: the constructed probabilistic directed graph
% lineageIfo.centroid: the centroid of each core cell
lineageIfo.path{1} = [1 2 3];
lineageIfo.path{2} = [1 2 4];

%% step 7: reconstruct pseudotime
% Replace the following line by the appropriate path for Rscript
%Rscript = ''C:\\Program Files\\R\\R-3.5.1\\bin\\Rscript''; % for 64-bit windows
Rscript = '"/usr/local/bin/Rscript"';
theta = 0.999;
pseudotimeIfo = inferingPseudotime(Rscript,ydata,lineageIfo,clusterIfo,theta);
% pseudotimeIfo.pseudotime: a cell array, each cell gives pseudotime value for each path
% pseudotimeIfo.cellOrder: a cell array, each cell gives cell order for each path
% pseudotimeIfo.cellIndex: a cell array, each cell gives cell index in each path
% pseudotimeIfo.Pcurve: a cell array, each cell gives projection vectors of fitted principal curve in each path

%%%% visualization of results including clustering, cell lineage hierarchy, scEnergy comparison and energy landscape
%% plotting
% comparison of scEnergy among different clusters using boxplot
scEnergy_comparison_visualization(scEcell,clusterIfo,class_labels,colorCell)

%% define colors of combined clusters
colorTSNE = [23 101 51; 105 189 69; 246 235 20; 131 127 58; 250 164 26; 237 30 36]/255;
colorCondition = [248 118 109; 0 186 56; 97 156 255]/255;
colorCell = colorTSNE;
group = clusterIfo.identity; % m x 1 numerical vector, the cluster assignment for each cell
%class_labels = strcat('C',cellstr(num2str([1:numCluster]'))); % text annotations of each cluster
class_labels = groupUniNames;

%%%% running other steps of scEpath to perform downstream analyses,
%%%% including gene temporal dynamics along pseudotime, identification of pseudotime dependent genes,
%%%% creation of 'rolling wave' and identification of key transcription factors responsible for cell fate decision
%% downstream analysis
% (1) calculating the smooth version of expression level based on pseudotime
nbins = 10; % the number of bins for dividing the pseudotime
smoothExprIfo = cell(1,length(pseudotimeIfo.pseudotime));
for j = 1:length(pseudotimeIfo.pseudotime)
pseudotime = pseudotimeIfo.pseudotime{j};
cellOrder = pseudotimeIfo.cellOrder{j};
cellw = scEcell;
smoothExprIfo{j} = smootheningExpr(proData.data,pseudotime,cellOrder,nbins,cellw);
end

% (2) plot individual gene temporal dynamics along pseudotime
my_genes = {'Col17a1','Krt5','Krt14','Krt1','Krt10','Lor','Flg'};
% [~,~,idx] = intersect(my_genes,proData.genes,'stable');
% d2  = smoothExprIfo{1}.aveExpr(idx,:);
color_by = clusterIfo.identity; % color cells according to the cell attributes such as inferred cluster
plot_genes_in_pseudotime(my_genes,proData,smoothExprIfo,pseudotimeIfo,lineageIfo,color_by,colorCell)

% (3) identify pseudotime dependent genes
% Note: results of the following analyses may be slightly different with the results presented in our paper because of the use of 'random number generator' in identifying pseudotime dependent genes
sd_thresh = 0.01; sig_thresh = 0.01;nboot = 100; % default parameters (see functions for details). nboot can be changed to 500 or less
PDGIfo = identify_pseudotime_dependent_genes(proData,smoothExprIfo,pseudotimeIfo,sd_thresh,sig_thresh,nboot);
%   PDGIfo.PDG     : a cell array, each cell contains the identified pseudotime-dependent genes for each path
%   PDGIfo.allGenes: a cell array, each cell contains the genes with their calculated adjusted P-values and standard deviation
PDGIfo_twoPaths = PDGIfo; % path1 is the IFE-B.1-IFE-B.2; path2 is IFE-B.1-IFE-T.2-IFET.1-IFE-D-IFE-TD
smoothExprIfo_twoPaths = smoothExprIfo;
% only analysis path 2
PDGIfo.PDG{1} = PDGIfo.PDG{2};PDGIfo.PDG{2} = [];
smoothExprIfo{1} = smoothExprIfo{2};smoothExprIfo(2) = [];
% (4) create 'rolling wave' showing the temporal pattern of pseudotime dependent genes and identify gene clusters showing similar pattern
optimalK = 6; % the number of desired gene clusters
pathUsed = 1; % order the pseudotime-dependent genes based on their peak expression in the 'pathUsed' branch. e.g. pathUsed = 1
PDGIfo = plot_rolling_wave(PDGIfo,smoothExprIfo,proData,optimalK,pathUsed);
% PDGIfo: update the PDG information (see functions for details).
% (5) identify key transcription factors responsible for cell fate decision
TF = TF_Ifo.mouse.Symbol; % TF for mouse

thresh_SD_TF = 0.01; thresh_FC_TF = 0.25; % default parameters (see functions for details):
  PDG_TFIfo = identify_keyTF(proData,PDGIfo.orderedPDG,smoothExprIfo,lineageIfo,clusterIfo,TF,thresh_SD_TF,thresh_FC_TF);
% PDG_TFIfo.PDG_TFSig : key TFs that may be responsible for cell fate decisions
% PDG_TFIfo.PDG_TF : all the TFs found in the pseudotime-dependent genes
% (6) create 'rolling wave' showing the temporal pattern of key transcription factors
show_TF_names = 1; % to show the TF names as Yticklabels or not
plot_rolling_wave_TF(PDG_TFIfo,PDGIfo,optimalK,show_TF_names)


%% save all the variables in the workspace
save variables_scEpath_wt_e14e16e18.mat

%% plotting
figure;
clf
gscatter(ydata(:,1),ydata(:,2),clusterIfo.identity,colorCell,[],4);box off
hold on;
set(gca,'FontSize',8)
xlabel('Component 1','FontSize',10,'FontName','Arial');
ylabel('Component 2','FontSize',10,'FontName','Arial');
axis([min(ydata(:,1))-0.5 max(ydata(:,1))+0.5, min(ydata(:,2))-0.5 max(ydata(:,2))+0.5])
box off
[h,h2] = legend(groupUniNames,'Interpreter','none','Location','eastoutside','Box','off');


colorGate = colorCondition;
meta.conditions = meta.time;
groupGateNames = unique(meta.conditions,'stable');
meta.conditions = categorical(meta.conditions);
meta.conditions = reordercats(meta.conditions,groupGateNames);

figure;
clf
gscatter(ydata(:,1),ydata(:,2),meta.conditions,colorCondition,[],4);box off
hold on;
set(gca,'FontSize',8)
xlabel('Component 1','FontSize',10,'FontName','Arial');
ylabel('Component 2','FontSize',10,'FontName','Arial');
axis([min(ydata(:,1))-0.005 max(ydata(:,1))+0.005, min(ydata(:,2))-0.005 max(ydata(:,2))+0.005])
axis([min(ydata(:,1))-0.5 max(ydata(:,1))+0.5, min(ydata(:,2))-0.5 max(ydata(:,2))+0.5])
box off
[h,h2] = legend(groupGateNames,'Interpreter','none','Location','eastoutside','Box','off');


conditionName = groupGateNames
figure
clf
for k = 1:length(conditionName)
subplot(1,3,k)
for i = 1:numCluster
idx = find(strcmp(identity.group,groupUni{i}) & meta.conditions == conditionName{k});
gscatter(ydata(idx,1),ydata(idx,2), identity.group(idx),colorTSNE(i,:),[],4);
hold on
end
legend off
box off
set(gca,'FontSize',8,'FontName','Arial')
xlabel('Component 1','FontSize',10,'FontName','Arial');
ylabel('Component 2','FontSize',10,'FontName','Arial');
axis([min(ydata(:,1))-1 max(ydata(:,1))+1, min(ydata(:,2))-1 max(ydata(:,2))+1])
title(conditionName{k},'FontSize',10,'Interpreter','none')
end
[h,h2] = legend(groupUniNames,'Interpreter','none','Location','eastoutside','Box','off');
